# Supplementary material for: Microarray Meta-Analysis Identifies Acute Lung Injury Biomarkers in Donor Lungs That Predict Development of Primary Graft Failure in Recipients
Source: PLoS One. 2012 Oct 12;7(10):e45506. doi: 10.1371/journal.pone.0045506 (PMC3470558; doi:10.1371/journal.pone.0045506)
Supplement: Table S1 — Orthologue Data Base. (TXT) [file pone.0045506.s004.txt]

U133 Plus 2.0	Human_Gene_Symbol	(M)_moe430	(R)_RAE230	(M)_MG_U74	(R)_RG_U34	(M)_Codelink_10k	(M)_Codelink_20k
1007_s_at	DDR1	1415797_at	1370216_at	100155_at	L26525_at	NM_007584	NM_007584
1007_s_at	DDR1	1415798_at			S77556_s_at
1007_s_at	DDR1	1435820_x_at			S77585_s_at
1007_s_at	DDR1	1437619_x_at
1007_s_at	DDR1	1438367_x_at
1007_s_at	DDR1	1439382_x_at
1007_s_at	DDR1	1456226_x_at
1007_s_at	DDR1	1459990_at
1053_at	RFC2	1417503_at	1370910_at	160759_at		NM_020022	NM_145480
121_at	PAX8	1418208_at	1378692_at	96504_at	X94246_at	NM_011040	NM_011040
121_at	PAX8		1387730_at
1255_g_at	GUCA1A	1421061_at	1375455_at	103038_at		NM_008189	NM_008189
1255_g_at	GUCA1A	1452602_a_at
1255_g_at	GUCA1A	1460425_at
1294_at	UBE1L	1426970_a_at	1379633_a_at	102279_at		AK004894	AK004894
1294_at	UBE1L	1426971_at	1379634_at
1294_at	UBE1L	1437317_at	1386277_at
1316_at	THRA	1426997_at	1367726_at	92348_at	M31174_at
1316_at	THRA	1454675_at	1370000_at	99077_at	M31174_g_at
1316_at	THRA		1370691_a_at		X12744_at
1316_at	THRA		1393778_at
1316_at	THRA		1395928_at
1320_at	PTPN21	1419054_a_at	1368087_a_at	99970_at	U17971_at	NM_011877	NM_011877
1320_at	PTPN21	1419055_a_at			rc_AA946488_s_at
1320_at	PTPN21	1453298_at
1405_i_at	CCL5	1418126_at	1369983_at	98406_at	rc_AI009658_at	NM_013653	NM_013653
1431_at	CYP2E1	1415994_at	1367871_at	93996_at	AF056333_s_at	NM_021282	NM_021282
1431_at	CYP2E1				M20131cds_s_at
1431_at	CYP2E1				S48325_s_at
1438_at	EPHB3	1451550_at	1385788_at	93469_at	A44407cds_at	Z49086	Z49086
1487_at	ESRRA	1460652_at	1374741_at	102145_f_at	rc_AA799412_at	NM_007953	NM_007953
1487_at	ESRRA			103964_at	rc_AA799412_g_at
1552256_a_at	SCARB1	1416050_a_at	1367855_at	100095_at	AF071495_s_at	NM_016741	NM_007644
1552256_a_at	SCARB1	1437378_x_at	1386956_at		D89655_at
1552256_a_at	SCARB1	1455820_x_at			rc_AA874843_s_at
1552261_at	WFDC2	1424351_at	1390765_at	96643_at		AK005519	AK005519
1552263_at	MAPK1	1419568_at	1369078_at	161583_at	M64300_at	AK018549	AK018549
1552263_at	MAPK1	1426585_s_at		93253_at		NM_011949	NM_011949
1552263_at	MAPK1			93254_at
1552264_a_at	MAPK1	1419568_at	1369078_at	161583_at	M64300_at	AK018549	AK018549
1552264_a_at	MAPK1	1426585_s_at		93253_at		NM_011949	NM_011949
1552264_a_at	MAPK1			93254_at
1552266_at	ADAM32		1371117_at				NM_153397
1552269_at	SPATA17						AK015780
1552274_at	PXK	1451253_at	1390422_at	97325_at			BC016131
1552274_at	PXK		1395279_at				NM_145458
1552274_at	PXK		1397380_at
1552275_s_at	PXK	1451253_at	1390422_at	97325_at			BC016131
1552275_s_at	PXK		1395279_at				NM_145458
1552275_s_at	PXK		1397380_at
1552276_a_at	VPS18	1427304_at	1384443_at				NM_172269
1552276_a_at	VPS18	1455873_a_at	1393222_at
1552277_a_at	C9orf30	1430701_a_at	1390346_at				NM_028137
1552277_a_at	C9orf30	1456644_at	1392800_at
1552278_a_at	PCFT	1426714_at	1374073_at	94339_at		AK003278	AK003278
1552278_a_at	PCFT	1426715_s_at
1552279_a_at	PCFT	1426714_at	1374073_at	94339_at		AK003278	AK003278
1552279_a_at	PCFT	1426715_s_at
1552281_at	ABCD4 /// SLC39A5	1419572_a_at	1377898_at	93867_at	L00191cds#1_s_at	NM_008992	NM_008992
1552281_at	ABCD4 /// SLC39A5	1427829_at	1392570_at				NM_028051
1552281_at	ABCD4 /// SLC39A5						NM_028092
1552286_at	ATP6V1E2	1450552_at				NM_029121	NM_029121
1552287_s_at	AFG3L1	1418336_at	1373660_at	103625_at		NM_054070	NM_054070
1552287_s_at	AFG3L1	1449045_at	1379583_at
1552291_at	PIGX	1425134_a_at	1374571_at	160444_at			NM_024464
1552291_at	PIGX	1455284_x_at
1552295_a_at	SLC39A13	1423926_at	1372482_at			AK003191	AK003191
1552301_a_at	CORO6	1426122_a_at	1370390_at
1552302_at	TMEM106A /// LOC728772	1425025_at	1374948_at				NM_144830
1552303_a_at	TMEM106A /// LOC728772	1425025_at	1374948_at				NM_144830
1552304_at	ALG10		1370317_at		U78090_s_at
1552306_at	ALG10		1370317_at		U78090_s_at
1552307_a_at	C18orf17	1426223_at	1388501_at				NM_028341
1552309_a_at	NEXN		1370697_a_at		AF056034_s_at
1552309_a_at	NEXN		1370854_at
1552309_a_at	NEXN		1382229_at
1552310_at	C15orf40	1450972_at	1373833_at			NM_026077	NM_026077
1552310_at	C15orf40		1392745_at
1552312_a_at	MFAP3	1424721_at	1390063_at		rc_AI639406_at		NM_145426
1552312_a_at	MFAP3	1451464_at	1390329_at
1552314_a_at	EYA3	1420933_a_at		102716_at		NM_010166	NM_010166
1552314_a_at	EYA3	1425989_a_at
1552315_at	GIMAP1	1449988_at	1380210_at	92489_at		NM_008376	NM_008376
1552315_at	GIMAP1		1380617_at
1552316_a_at	GIMAP1	1449988_at	1380210_at	92489_at		NM_008376	NM_008376
1552316_a_at	GIMAP1		1380617_at
1552318_at	DCTN5	1415748_a_at	1373441_at	92489_at		NM_008376	NM_008376
1552318_at	DCTN5	1449988_at	1380210_at	96636_at		NM_021608	NM_021608
1552319_a_at	KLK8	1419722_at	1384503_at	161346_f_at	AJ005641_at	NM_008940	NM_008940
1552319_a_at	KLK8			99327_at
1552320_a_at	CCDC65	1451578_at	1374768_at				NM_153518
1552320_a_at	CCDC65		1397155_at
1552321_a_at	CCDC65	1451578_at	1374768_at				NM_153518
1552321_a_at	CCDC65		1397155_at
1552322_at	FAM122C						NM_028671
1552323_s_at	FAM122C						NM_028671
1552325_at	CCDC11		1398618_s_at
1552326_a_at	CCDC11		1398618_s_at
1552327_at	ARMCX4	1427167_at
1552329_at	RBBP6	1425114_at	1375541_at	161760_s_at		U28789	BC025874
1552329_at	RBBP6	1425115_at	1376947_at	99364_at			NM_011247
1552329_at	RBBP6	1425421_at	1378544_at	99990_at			U28789
1552329_at	RBBP6	1426487_a_at	1384290_at
1552329_at	RBBP6		1390941_at
1552329_at	RBBP6		1395965_at
1552329_at	RBBP6		1397052_at
1552332_at	TRIOBP	1427447_a_at	1380650_at		rc_AA892317_at
1552334_at	TRIOBP	1427447_a_at	1380650_at		rc_AA892317_at
1552335_at	CATSPER1	1426281_at				AF407332	AF407332
1552337_s_at	HOXD4	1450209_at		102380_s_at		NM_010469
1552338_at	GSC	1421412_at		94187_at		NM_010351	NM_010351
1552340_at	SP7	1418425_at					NM_130458
1552343_s_at	PDE7A	1423313_at	1371044_at	100489_at	U77880_at	NM_008802	NM_008802
1552343_s_at	PDE7A	1423314_s_at	1382761_at
1552343_s_at	PDE7A	1450933_at
1552343_s_at	PDE7A	1451839_a_at
1552344_s_at	CNOT7	1423641_s_at	1367515_at	101564_at		NM_011135	BC006021
1552344_s_at	CNOT7	1430519_a_at	1395033_at	160401_r_at			NM_011135
1552344_s_at	CNOT7	1460665_a_at		162314_at
1552347_at	CRYZL1	1451473_a_at	1392506_at			AK017995	AK017995
1552347_at	CRYZL1		1397980_at
1552354_at	C19orf26	1433494_at	1389155_at
1552354_at	C19orf26	1438370_x_at	1394897_at
1552354_at	C19orf26		1395401_at
1552355_s_at	C19orf26	1433494_at	1389155_at
1552355_s_at	C19orf26	1438370_x_at	1394897_at
1552355_s_at	C19orf26		1395401_at
1552360_a_at	TIRAP	1418685_at		103693_at		NM_054096	NM_054096
1552360_a_at	TIRAP	1457676_at
1552362_a_at	LEAP2	1427480_at					NM_153069
1552364_s_at	MSI2	1421230_a_at	1378325_at			NM_054043	NM_054043
1552364_s_at	MSI2	1421231_at	1380541_at
1552364_s_at	MSI2		1381260_at
1552364_s_at	MSI2		1381750_at
1552364_s_at	MSI2		1384597_at
1552364_s_at	MSI2		1385427_at
1552364_s_at	MSI2		1388870_at
1552364_s_at	MSI2		1390813_at
1552364_s_at	MSI2		1392572_at
1552365_at	SCIN	1450276_a_at	1391279_at	103715_at		NM_009132	NM_009132
1552365_at	SCIN			161977_r_at
1552367_a_at	SCIN	1450276_a_at	1391279_at	103715_at		NM_009132	NM_009132
1552367_a_at	SCIN			161977_r_at
1552370_at	C4orf33		1392576_at				NM_028667
1552372_at	C4orf33						NM_028667
1552373_s_at	C4orf33						NM_028667
1552377_s_at	FAM18B2					AK007707	AK007707
1552378_s_at	RDH10	1426968_a_at	1376586_at		rc_AA894338_at		NM_021557
1552378_s_at	RDH10		1390079_at
1552379_at	RDH10	1426968_a_at	1376586_at		rc_AA894338_at		NM_021557
1552379_at	RDH10		1390079_at
1552381_at	USP32 /// SRrp35		1373962_at
1552381_at	USP32 /// SRrp35		1390486_at
1552381_at	USP32 /// SRrp35		1394810_at
1552383_at	FAM71A		1384753_at
1552384_a_at	FAM71A		1384753_at
1552386_at	C5orf29						BB135810
1552389_at	C8orf47						NM_173421
1552390_a_at	C8orf47						NM_173421
1552395_at	TSSK3	1418557_s_at				NM_021479	NM_021479
1552399_a_at	BRF1		1379775_at				NM_028193
1552399_a_at	BRF1		1392212_at
1552400_a_at	C15orf27	1436112_at		95905_at			NM_172923
1552405_at	NLRP5	1418882_at				NM_011860	NM_011860
1552408_at	ODF4	1424978_at	1386450_at		rc_AI639253_at		NM_145746
1552408_at	ODF4		1386673_at
1552409_a_at	ODF4	1424978_at	1386450_at		rc_AI639253_at		NM_145746
1552409_a_at	ODF4		1386673_at
1552410_at	CLEC4F	1449905_at	1368755_at	104642_at	M55532_at	NM_016751	NM_016751
1552411_at	DEFB106A /// DEFB106B	1427772_at					NM_139222
1552412_a_at	DEFB106A /// DEFB106B	1427772_at					NM_139222
1552417_a_at	NEDD1	1423196_at	1379457_at	160823_at	rc_AA858673_at	NM_008682	NM_008682
1552417_a_at	NEDD1	1450899_at
1552421_a_at	CALR3					AK006582	AK006582
1552423_at	ETV3	1418635_at				NM_012051
1552423_at	ETV3	1418636_at
1552423_at	ETV3	1418637_at
1552424_at	KLHL10	1423497_at	1385300_at			NM_025727	NM_025727
1552425_a_at	KLHL10	1423497_at	1385300_at			NM_025727	NM_025727
1552426_a_at	TM2D3	1423951_at	1373277_at	98125_at		AK003917	AK003917
1552426_a_at	TM2D3		1381524_at
1552430_at	WDR17						NM_028220
1552432_at	FLJ35773	1425302_at					NM_146004
1552436_a_at	CDH23	1432346_a_at	1368970_at			NM_023370	NM_023370
1552436_a_at	CDH23	1452028_a_at	1373979_at
1552436_a_at	CDH23		1392706_at
1552439_s_at	MEGF11		1396935_at		L41686mRNA_at
1552439_s_at	MEGF11		1397440_at
1552440_at	ADMR	1418554_at	1369870_at	104271_at	L04672_s_at	NM_007412	NM_007412
1552440_at	ADMR		1392664_at	162449_f_at
1552445_a_at	ESX1	1420602_a_at		99906_at		NM_007957	NM_007957
1552449_a_at	SCGB1C1 /// LOC653486		1393436_at		X60661mRNA_at
1552455_at	PRUNE2		1381975_at		rc_AA894264_at
1552456_a_at	MBD3L2	1452644_at					NM_144934
1552457_a_at	ADAMTSL1		1391139_at				AK020115
1552457_a_at	ADAMTSL1						BB294827
1552458_at	MBD3L1	1426308_at					NM_028557
1552459_a_at	MBD3L1	1426308_at					NM_028557
1552463_at	SERPINB11	1449451_at	1392714_at				NM_025867
1552466_x_at	Tenr	1418682_at		161388_f_at		NM_009350	NM_009350
1552466_x_at	Tenr			97661_at
1552470_a_at	ABHD11		1399083_at			AK004244	AK004244
1552472_a_at	CENTB2		1372037_at
1552472_a_at	CENTB2		1375747_at
1552472_a_at	CENTB2		1394917_at
1552473_at	GAMT	1422558_at	1368253_at	101408_at	J03588_at	NM_010255	NM_010255
1552473_at	GAMT			161644_f_at	X08056cds_s_at
1552474_a_at	GAMT /// UTRN	1422558_at	1368253_at	101408_at	AB011666_s_at	NM_010255	AK020881
1552474_a_at	GAMT /// UTRN	1426892_at	1377377_at	161644_f_at	AJ002967_at		NM_010255
1552474_a_at	GAMT /// UTRN	1427569_a_at	1387716_at	92507_at	J03588_at
1552474_a_at	GAMT /// UTRN	1452222_at	1397947_at	92508_s_at	X08056cds_s_at
1552476_s_at	PLCD3		1381747_at				NM_152813
1552476_s_at	PLCD3		1389628_at
1552477_a_at	IRF6	1418301_at	1377379_at	161699_i_at		NM_016851	NM_016851
1552477_a_at	IRF6		1386568_at	92440_at
1552478_a_at	IRF6	1418301_at	1377379_at	161699_i_at		NM_016851	NM_016851
1552478_a_at	IRF6		1386568_at	92440_at
1552480_s_at	PTPRC	1422124_a_at	1370603_a_at	101048_at	K03039mRNA_s_at	NM_011210	NM_011210
1552480_s_at	PTPRC		1390798_at	101297_at	M10072mRNA_s_at
1552480_s_at	PTPRC			101298_g_at	M18349cds#1_s_at
1552480_s_at	PTPRC				M25823_s_at
1552481_s_at	MAN1A2	1420976_at	1374696_at	92650_at		NM_010763	NM_010763
1552481_s_at	MAN1A2	1420977_at	1375261_at
1552481_s_at	MAN1A2	1456534_at	1394346_at
1552481_s_at	MAN1A2		1397417_at
1552482_at	RAPH1		1374369_at
1552482_at	RAPH1		1374525_at
1552482_at	RAPH1		1376658_at
1552482_at	RAPH1		1381748_at
1552482_at	RAPH1		1385987_at
1552485_at	LACTB	1449014_at	1375818_at			NM_030717	NM_030717
1552486_s_at	LACTB	1449014_at	1375818_at			NM_030717	NM_030717
1552487_a_at	BNC1	1424890_at	1381079_at	93371_at		AF025301	AF025301
1552489_s_at	MPP4	1460368_at	1369260_a_at			AB059357	AB059357
1552490_at	LACE1	1427073_at	1383420_at				NM_145743
1552491_at	IDI2		1368878_at	96269_at	AF003835_at
1552491_at	IDI2				rc_AI045395_at
1552493_s_at	CYP11B1	1450574_at	1368738_at		D00568_s_at		NM_009991
1552493_s_at	CYP11B1		1368739_s_at		D11354_s_at
1552493_s_at	CYP11B1		1370497_at		D14097cds_s_at
1552493_s_at	CYP11B1		1387305_s_at
1552494_at	TBN	1416450_at	1394499_at	103363_at		NM_022015	NM_022015
1552494_at	TBN	1416451_s_at
1552496_a_at	COBL		1384834_at			U26967	U26967
1552497_a_at	SLAMF6	1420659_at	1382709_at				NM_030710
1552497_a_at	SLAMF6	1425086_a_at
1552498_at	ZNF31	1435087_at	1392635_at	104366_at
1552499_a_at	ZNF31	1435087_at	1392635_at	104366_at
1552502_s_at	RHBDL2						AV378451
1552503_at	FRAS1		1381876_at
1552503_at	FRAS1		1398158_at
1552504_a_at	BRSK1		1371538_at
1552507_at	KCNE4	1418156_at				NM_021342	NM_021342
1552508_at	KCNE4	1418156_at				NM_021342	NM_021342
1552510_at	SLC34A3		1384838_at				NM_080854
1552511_a_at	CPA6		1384454_at
1552514_at	WBP2NL		1389637_at				AK015863
1552515_at	HIPK1	1421298_a_at	1377609_at	103262_at		AK004351	AK004351
1552515_at	HIPK1	1424540_at	1390424_at			NM_010432	NM_010432
1552515_at	HIPK1	1425988_a_at
1552516_a_at	HIPK1	1421298_a_at	1377609_at	103262_at		AK004351	AK004351
1552516_a_at	HIPK1	1424540_at	1390424_at			NM_010432	NM_010432
1552516_a_at	HIPK1	1425988_a_at
1552518_s_at	MTBP	1448638_at	1381758_at
1552519_at	ACVR1C	1428032_at	1370534_at		U63318_s_at		BC028780
1552519_at	ACVR1C				U69702_at
1552520_at	TMEM74						BB319813
1552521_a_at	TMEM74						BB319813
1552524_at	ART5	1427759_a_at	1391268_at	104238_at			NM_007491
1552524_at	ART5	1451553_at		161649_f_at
1552532_a_at	ATP6V1C2	1430306_a_at	1376239_at				NM_133699
1552535_at	CLDN19	1425727_at	1390411_at				NM_153105
1552536_at	VTI1A	1419189_at	1368889_at	102635_at		NM_016862	NM_016862
1552536_at	VTI1A	1419190_at	1382020_at
1552536_at	VTI1A		1390546_at
1552538_a_at	KIF6		1371095_at		AF035952_at
1552540_s_at	IQCD						NM_029408
1552541_at	TAGAP						NM_145968
1552541_at	TAGAP						NM_147155
1552542_s_at	TAGAP						NM_145968
1552542_s_at	TAGAP						NM_147155
1552544_at	SERPINA12	1421091_at	1379065_at	160951_at		NM_026535	NM_026535
1552544_at	SERPINA12	1421092_at
1552546_a_at	LETM2		1380128_at				BB078150
1552546_a_at	LETM2		1392273_at				NM_173012
1552546_a_at	LETM2		1395095_at
1552548_at	BSND	1421482_at	1393209_at				NM_080458
1552549_a_at	BSND	1421482_at	1393209_at				NM_080458
1552552_s_at	CLEC4C	1419627_s_at	1380457_at			NM_020001	NM_020001
1552552_s_at	CLEC4C	1425951_a_at
1552555_at	PRSS36		1378452_at				AK021185
1552558_a_at	RAI1	1420454_at	1373966_at	98791_at		NM_009021	NM_009021
1552558_a_at	RAI1	1453200_at	1398153_at
1552566_at	BTBD16		1377927_at
1552568_at	RTP3	1452472_at					NM_153100
1552569_a_at	RTP3	1452472_at					NM_153100
1552570_at	C21orf29		1381622_at				NM_145855
1552572_a_at	MIPOL1	1433903_at	1392733_at	104039_at
1552572_a_at	MIPOL1	1448059_at		161897_f_at
1552572_a_at	MIPOL1	1448192_s_at		95018_r_at
1552572_a_at	MIPOL1	1454814_s_at		95855_at
1552573_s_at	MIPOL1	1433903_at	1392733_at	104039_at
1552573_s_at	MIPOL1	1448059_at		161897_f_at
1552573_s_at	MIPOL1	1448192_s_at		95018_r_at
1552573_s_at	MIPOL1	1454814_s_at		95855_at
1552575_a_at	C6orf141						AK018601
1552576_at	LOC200420		1397481_at
1552579_a_at	ADAM21	1450801_at				NM_020330
1552584_at	IL12RB1	1418166_at		162408_f_at		NM_008353
1552584_at	IL12RB1			98240_at
1552585_s_at	ALF	1418426_at				NM_023630	NM_023630
1552586_at	TRPV3						NM_145099
1552590_a_at	ABCC12						NM_172912
1552592_at	MMP21						NM_152944
1552594_at	MDAC1		1380113_at
1552598_at	KCNG4						NM_025734
1552599_at	PXT1					AK005593	AK005593
1552602_at	CACNG5	1426330_at	1388097_at				NM_080644
1552602_at	CACNG5	1434785_at
1552610_a_at	JAK1	1433803_at	1383478_at	98911_at	AJ000556cds_at		NM_146145
1552610_a_at	JAK1	1433804_at	1384060_at
1552610_a_at	JAK1	1433805_at
1552611_a_at	JAK1 /// ZC3H13	1433803_at	1379664_at	98911_at	AJ000556cds_at		NM_026083
1552611_a_at	JAK1 /// ZC3H13	1433804_at	1382080_at				NM_146145
1552611_a_at	JAK1 /// ZC3H13	1433805_at	1383478_at
1552611_a_at	JAK1 /// ZC3H13		1384060_at
1552611_a_at	JAK1 /// ZC3H13		1395154_at
1552612_at	CDC42SE2	1435220_s_at	1394639_at	95153_at
1552613_s_at	CDC42SE2	1435220_s_at	1394639_at	95153_at
1552615_at	ACACB	1427052_at	1369328_at		AB004329_at		BC022940
1552616_a_at	ACACB	1427052_at	1369328_at		AB004329_at		BC022940
1552617_a_at	RFWD2	1426912_at		95437_at		AA124289	NM_011931
1552617_a_at	RFWD2			98379_r_at
1552618_at	STX6	1423038_at	1369568_at	99146_at	U56815_at	NM_021433	NM_021433
1552618_at	STX6	1431646_a_at	1388556_at
1552618_at	STX6	1450844_at	1397513_at
1552618_at	STX6	1460004_x_at
1552619_a_at	ANLN	1433543_at	1373250_at	96784_at	rc_AA859777_f_at		NM_028390
1552620_at	SPRR4		1371248_at		L46593cds_at
1552620_at	SPRR4				rc_AA891911_at
1552621_at	POLR2J2	1417720_at	1398914_at	100461_at		NM_011293	NM_011293
1552622_s_at	POLR2J2 /// LOC441259 /// LOC730323	1417720_at	1398914_at	100461_at		NM_011293	NM_011293
1552625_a_at	TRNT1	1425561_at	1383144_at	160847_at		AK010662	AK010662
1552625_a_at	TRNT1	1425562_s_at
1552626_a_at	TMEM163	1428077_at	1382222_at				AK011522
1552626_a_at	TMEM163		1391113_at
1552627_a_at	ARHGAP5	1423194_at	1384267_at	92247_at		NM_009706	NM_009706
1552627_a_at	ARHGAP5	1450896_at	1391581_at
1552627_a_at	ARHGAP5	1450897_at	1392864_at
1552627_a_at	ARHGAP5		1395776_at
1552628_a_at	HERPUD2	1415981_at	1377613_at			NM_020586	NM_020586
1552628_a_at	HERPUD2	1415982_at
1552628_a_at	HERPUD2	1439424_x_at
1552629_a_at	PTDSR	1420056_s_at	1374451_at	95486_at		NM_033398	NM_033398
1552629_a_at	PTDSR	1420057_at	1374632_at
1552629_a_at	PTDSR	1454109_a_at
1552630_a_at	SRCAP	1437909_at	1374294_at	97163_g_at
1552630_a_at	SRCAP		1395990_at	99825_at
1552631_a_at	MAP3K6	1449901_a_at	1378552_at	92276_at		NM_016693
1552632_a_at	ARSG	1427002_s_at	1391151_at			AK018132	AK018132
1552632_a_at	ARSG	1452277_at
1552637_at	PTPN11	1421196_at	1387668_at	102874_at	U09307_at	NM_011202	NM_011202
1552637_at	PTPN11	1427699_a_at	1388379_at		U57499_at
1552637_at	PTPN11	1451225_at	1396927_at		U57499_g_at
1552637_at	PTPN11		1396948_at		rc_AA875133_at
1552637_at	PTPN11				rc_AI138070_at
1552637_at	PTPN11				rc_AI171525_at
1552641_s_at	ATAD3A /// ATAD3B /// LOC727868 /// LOC732419	1422461_at	1371980_at	104103_at
1552641_s_at	ATAD3A /// ATAD3B /// LOC727868 /// LOC732419	1437343_x_at		161322_r_at
1552641_s_at	ATAD3A /// ATAD3B /// LOC727868 /// LOC732419	1438178_x_at		162418_r_at
1552641_s_at	ATAD3A /// ATAD3B /// LOC727868 /// LOC732419	1456541_x_at
1552643_at	ZNF626	1418291_at				AF242377	AF242377
1552644_a_at	PHC3		1378610_at				NM_153421
1552646_at	IL11RA	1417505_s_at	1370331_at	93065_at		NM_010549	NM_010549
1552646_at	IL11RA			93874_s_at			NM_010550
1552648_a_at	TNFRSF10A	1421296_at				NM_020275	NM_020275
1552648_a_at	TNFRSF10A	1422344_s_at
1552649_a_at	RFFL	1431748_a_at	1377590_at			NM_026097	NM_026097
1552649_a_at	RFFL	1434432_at	1385504_at
1552651_a_at	RFFL	1431748_a_at	1377590_at	96220_at		NM_026097	NM_026097
1552651_a_at	RFFL	1434432_at	1385504_at
1552652_at	HPS4	1448629_at	1377283_at	92386_at			NM_138646
1552652_at	HPS4		1378664_at
1552652_at	HPS4		1385550_at
1552656_s_at	UHMK1	1422136_at	1387406_at	99401_at	U70372_at	NM_010633	NM_010633
1552656_s_at	UHMK1	1450500_at	1395143_at
1552656_s_at	UHMK1	1454260_at
1552657_a_at	TXNDC2 /// LOC649622						NM_153519
1552660_a_at	C5orf22	1428013_at				AK020074	AK020074
1552660_a_at	C5orf22	1433860_at
1552661_at	PCDHGB7	1423628_s_at	1382943_at	94449_at	AB004276_s_at
1552661_at	PCDHGB7		1388551_at		AB004277_at
1552662_a_at	PCDHGB7	1423628_s_at	1382943_at	94449_at	AB004276_s_at
1552662_a_at	PCDHGB7		1388551_at		AB004277_at
1552663_a_at	ERC1	1421501_a_at				NM_053204	NM_053204
1552663_a_at	ERC1	1424247_at
1552663_a_at	ERC1	1451279_at
1552664_at	FLCN	1423663_at	1372526_at	160242_at			NM_146018
1552664_at	FLCN	1438167_x_at
1552664_at	FLCN	1456744_x_at
1552666_a_at	LRRC7		1387320_a_at		U66707_at
1552666_a_at	LRRC7		1388257_at
1552667_a_at	SH2D3C	1415886_at	1389198_at			NM_013781	NM_013781
1552669_at	PPP1R3B		1371161_at		Y18208_at
1552669_at	PPP1R3B		1384262_at
1552669_at	PPP1R3B		1391432_at
1552670_a_at	LOC286044		1371161_at		Y18208_at
1552671_a_at	SLC9A7		1378329_at
1552671_a_at	SLC9A7		1395643_at
1552672_a_at	IGSF3					AK019524	AK019524
1552675_at	DNAJB7	1450991_at	1385735_at			NM_021317	NM_021317
1552676_at	UCN3						NM_031250
1552677_a_at	DIP2A		1374199_at			AK019853	AK019853
1552678_a_at	USP28		1373163_at
1552680_a_at	CASC5		1395480_at
1552682_a_at	CASC5		1395480_at
1552684_a_at	SENP8		1397187_at
1552685_a_at	GRHL1	1424030_at	1378128_at				BC013080
1552685_a_at	GRHL1		1380924_at				NM_145890
1552685_a_at	GRHL1		1385089_at
1552686_at	C20orf152	1425047_a_at
1552687_a_at	C20orf152	1425047_a_at
1552689_at	CASKIN1	1437027_x_at	1368425_at	93518_at		NM_009070	NM_009071
1552689_at	CASKIN1	1437851_x_at	1371596_at
1552689_at	CASKIN1	1438267_x_at	1382287_at
1552689_at	CASKIN1	1448324_at	1384984_at
1552689_at	CASKIN1		1397465_at
1552690_a_at	CACNA2D4		1384910_at
1552691_at	ARL11		1378140_at		rc_AI639107_at
1552693_at	ARL11		1378140_at		rc_AI639107_at
1552694_at	SLC2A13		1369680_at
1552695_a_at	SLC2A13		1369680_at
1552696_at	NIPA1						NM_153578
1552703_s_at	CASP1 /// COP1	1449265_at	1369186_at	102064_at	S79676_s_at	NM_009807	NM_009807
1552703_s_at	CASP1 /// COP1				U14647_at
1552703_s_at	CASP1 /// COP1				U14647_g_at
1552705_at	DUSP19	1418038_s_at	1376384_at	98502_at		NM_024438	NM_024438
1552705_at	DUSP19	1448922_at
1552708_a_at	DUSP19	1418038_s_at	1376384_at	98502_at		NM_024438	NM_024438
1552708_a_at	DUSP19	1448922_at
1552712_a_at	NMNAT2		1376456_at
1552712_a_at	NMNAT2		1377515_at
1552712_a_at	NMNAT2		1381608_at
1552712_a_at	NMNAT2		1394718_at
1552713_a_at	SLC4A1	1416464_at	1369634_at	101077_at	J04793_at	NM_011403	NM_011403
1552713_a_at	SLC4A1	1431743_a_at	1387656_at	161972_r_at	rc_AA866414_at
1552713_a_at	SLC4A1	1434502_x_at			rc_AA875035_at
1552714_at	CREG2		1396060_at				NM_170597
1552716_at	FLJ23577		1369335_at
1552718_at	HARS2	1451040_at	1388428_at	97318_at	rc_AI233365_at	NM_025314	NM_025314
1552719_at	CASC4		1374081_at
1552719_at	CASC4		1378466_at
1552721_a_at	FGF1	1423136_at	1387301_at	100494_at	X14232_at	NM_010197	NM_010197
1552721_a_at	FGF1	1450869_at	1392820_at
1552722_at	ARPP-21	1419028_at	1373257_at		S65091_at		AK002950
1552722_at	ARPP-21	1424248_at	1374659_at		S65091_g_at
1552722_at	ARPP-21	1451280_at	1389211_at
1552730_at	DHH	1422127_at		161111_f_at			NM_007857
1552730_at	DHH	1434959_at		161588_r_at
1552730_at	DHH			99861_at
1552731_at	ABRA		1390881_at
1552732_at	ABRA		1390881_at
1552733_at	KLHDC1		1393321_at
1552734_at	RICTOR	1427583_at	1397877_at
1552736_a_at	NETO1	1425132_at	1381194_at
1552736_a_at	NETO1	1456283_at	1385492_at
1552736_a_at	NETO1		1389937_at
1552737_s_at	WWP2	1448145_at	1374256_at	103717_at		NM_025830	NM_025830
1552737_s_at	WWP2	1448146_at	1384398_at	160110_at
1552737_s_at	WWP2	1456714_at
1552738_a_at	ST7L	1427916_at	1378930_a_at				NM_153091
1552738_a_at	ST7L		1379842_at
1552738_a_at	ST7L		1390977_at
1552739_s_at	ST7L	1427916_at	1378930_a_at				NM_153091
1552739_s_at	ST7L		1379842_at
1552739_s_at	ST7L		1390977_at
1552742_at	KCNH8		1388042_at		AF061957_at
1552742_at	KCNH8				AJ007632_s_at
1552743_at	MCF2L		1369820_at		Z35654_at
1552745_at	SLCO6A1	1419535_at	1387494_at	96365_at		NM_026413	NM_026413
1552745_at	SLCO6A1	1459092_at
1552749_a_at	KLC3	1425558_at	1381537_at				NM_146182
1552749_a_at	KLC3		1388068_at
1552758_at	HDAC9	1421306_a_at				NM_024124	NM_024124
1552760_at	HDAC9	1421306_a_at				NM_024124	NM_024124
1552761_at	SLC16A11	1427107_at				AB041591	AB041591
1552763_at	TMEM67		1384369_at		rc_AA892339_at
1552763_at	TMEM67		1391221_at
1552763_at	TMEM67		1392484_at
1552765_x_at	TMEM67		1384369_at		rc_AA892339_at
1552765_x_at	TMEM67		1391221_at
1552765_x_at	TMEM67		1392484_at
1552766_at	HS6ST2	1420938_at	1380138_at			NM_015819	NM_015819
1552766_at	HS6ST2	1420939_at
1552766_at	HS6ST2	1450047_at
1552767_a_at	HS6ST2	1420938_at	1380138_at			NM_015819	NM_015819
1552767_a_at	HS6ST2	1420939_at
1552767_a_at	HS6ST2	1450047_at
1552768_at	CAMKK1	1418954_at	1368156_at		S83194_s_at	NM_018883	NM_018883
1552771_a_at	LIN9	1428639_at		103069_at			AK012271
1552772_at	CLEC4D	1420804_s_at		95951_at		NM_010819	NM_010819
1552773_at	CLEC4D	1420804_s_at		95951_at		NM_010819	NM_010819
1552774_a_at	SLC25A27		1371141_at				NM_028711
1552774_a_at	SLC25A27		1387433_a_at
1552775_at	GPRC6A	1428053_at					NM_153071
1552777_a_at	RAET1E	1420603_s_at		102649_s_at
1552787_at	HELB	1419234_at		95400_i_at			NM_080446
1552787_at	HELB	1419235_s_at		95881_f_at
1552787_at	HELB	1419236_at
1552788_a_at	HELB	1419234_at		95400_i_at			NM_080446
1552788_a_at	HELB	1419235_s_at		95881_f_at
1552788_a_at	HELB	1419236_at
1552789_at	TLOC1	1432635_a_at	1374188_at	160136_r_at	rc_AA893515_at
1552789_at	TLOC1	1433704_s_at	1398970_at	92531_at
1552789_at	TLOC1	1454697_at		99501_at
1552789_at	TLOC1	1455698_at
1552790_a_at	TLOC1	1432635_a_at	1374188_at	160136_r_at	rc_AA893515_at
1552790_a_at	TLOC1	1433704_s_at	1398970_at	92531_at
1552790_a_at	TLOC1	1454697_at		99501_at
1552790_a_at	TLOC1	1455698_at
1552791_a_at	TRDN	1426134_at	1370198_at			AF223416	AF223416
1552791_a_at	TRDN	1426142_a_at	1370738_a_at			AK009816	AK009816
1552791_a_at	TRDN	1426143_at	1370739_x_at
1552791_a_at	TRDN	1426144_x_at	1371138_at
1552791_a_at	TRDN	1451801_at	1384737_at
1552791_a_at	TRDN	1451940_x_at
1552792_at	SOCS4	1421273_at					NM_080843
1552792_at	SOCS4	1421274_at
1552792_at	SOCS4	1421275_s_at
1552796_a_at	SIM1	1420736_at		92895_at		NM_011376	NM_011376
1552796_a_at	SIM1	1449967_at
1552797_s_at	PROM2	1417047_at	1369347_s_at			AF128113	AF128113
1552797_s_at	PROM2	1417048_at
1552798_a_at	TLR4	1418162_at	1387982_at		AF057025_at	NM_021297	NM_021297
1552798_a_at	TLR4	1418163_at			rc_AI030997_s_at
1552800_at	ABHD11		1399083_at			AK004244	AK004244
1552801_at	CAPN13		1376287_at
1552801_at	CAPN13		1397044_at
1552804_a_at	TIRAP	1418685_at		103693_at		NM_054096	NM_054096
1552804_a_at	TIRAP	1457676_at
1552806_a_at	SIGLEC10		1394501_at
1552806_a_at	SIGLEC10		1397860_at
1552807_a_at	SIGLEC10		1394501_at
1552807_a_at	SIGLEC10		1397860_at
1552808_at	ADAMTSL1		1391139_at				AK020115
1552808_at	ADAMTSL1						BB294827
1552809_at	RFX4	1443312_at	1392189_at	97135_at			AK016791
1552811_at	WFIKKN1	1427566_at	1395123_at
1552812_a_at	SENP1	1424330_at					NM_144851
1552812_a_at	SENP1	1451319_at
1552813_at	KLF14		1378489_at
1552813_at	KLF14		1383828_at
1552814_a_at	KLF14		1378489_at
1552814_a_at	KLF14		1383828_at
1552816_at	C9orf121	1451861_at	1391749_a_at			AK015847	AK015847
1552818_a_at	BRS3	1422265_at		94116_at			NM_009766
1552826_at	SLC26A7	1425841_at					NM_145947
1552827_s_at	SLC26A7	1425841_at					NM_145947
1552828_at	SNAG1	1416359_at	1375361_at			AF408408	AF408408
1552828_at	SNAG1	1416360_at	1376234_at
1552828_at	SNAG1		1386762_at
1552828_at	SNAG1		1390064_at
1552828_at	SNAG1		1390298_at
1552829_at	TMEM23	1426575_at	1384106_at
1552829_at	TMEM23	1426576_at
1552830_at	FBXO39		1377129_at
1552835_at	DENND1B		1379398_at
1552837_at	ICK	1448310_at	1387948_at		D26178_at	NM_019987	NM_019987
1552841_s_at	BCL2L14	1424814_a_at	1378968_at				AK016670
1552841_s_at	BCL2L14	1429347_at	1382273_at
1552842_at	HS6ST3	1421599_at				NM_015820	NM_015820
1552843_at	SLC26A1	1451239_a_at	1368600_at	94797_at	L23413_at
1552843_at	SLC26A1		1390997_at
1552845_at	CLDN15	1418920_at	1394259_at			NM_021719	NM_021719
1552845_at	CLDN15		1395153_at
1552849_at	LOC130951	1449358_at				NM_033079	NM_033079
1552857_a_at	HTR6	1421757_at	1387688_at		S62043_s_at	NM_021358	NM_021358
1552858_at	MAGEB6	1422345_s_at		95781_at
1552858_at	MAGEB6	1450293_at		95782_at
1552858_at	MAGEB6			95783_g_at
1552860_at	TCEB3C	1422591_at	1368997_at	101943_at	L46816_at	NM_013736	NM_013736
1552860_at	TCEB3C	1434117_at	1371787_at	95536_at
1552860_at	TCEB3C	1450676_at	1389778_a_at
1552863_a_at	CACNG6	1425730_at	1370784_a_at				NM_133183
1552863_a_at	CACNG6	1451811_at
1552865_a_at	IFLTD1	1420258_at					NM_028742
1552875_a_at	CD200R1	1422191_at	1378184_at			NM_021325	NM_021325
1552875_a_at	CD200R1		1387745_at
1552878_at	ATOH7	1422929_s_at	1386152_at	101811_at		NM_016864	NM_016864
1552878_at	ATOH7	1450796_at
1552879_a_at	ATOH7	1422929_s_at	1386152_at	101811_at		NM_016864	NM_016864
1552879_a_at	ATOH7	1450796_at
1552880_at	LZTR2	1450734_at	1387209_at			NM_033354	NM_033354
1552880_at	LZTR2		1391638_at
1552884_at	NKX6-3						AK018683
1552885_a_at	NKX6-3						AK018683
1552887_at	C10orf27	1425957_x_at	1380936_at			NM_023064	NM_023064
1552887_at	C10orf27	1427130_x_at
1552887_at	C10orf27	1429956_at
1552887_at	C10orf27	1450281_a_at
1552889_a_at	XTP7		1376858_at				NM_028954
1552890_a_at	CABP4	1425878_at					NM_144532
1552892_at	TNFRSF13C	1419307_at				NM_028075	NM_028075
1552893_at	CAMK2N2		1370853_at		AF041854_at	AK013788	AK013788
1552893_at	CAMK2N2		1387649_at		rc_AA858621_at
1552893_at	CAMK2N2		1389876_at		rc_AA858621_g_at
1552895_a_at	IL13	1420802_at	1369618_at	94168_at	L26913_at	NM_008355
1552897_a_at	KCNG3		1387845_at				NM_153512
1552898_a_at	KCNG3		1387845_at				NM_153512
1552902_a_at	FOXP2	1422014_at	1380387_at			NM_053242	NM_053242
1552903_at	B4GALNT2	1421522_at		96548_at
1552904_at	NETO1	1425132_at	1381194_at
1552904_at	NETO1	1456283_at	1385492_at
1552904_at	NETO1		1389937_at
1552906_at	FMR1NB	1434739_at		161068_at
1552910_at	SIGLEC11		1394501_at
1552910_at	SIGLEC11		1397860_at
1552911_at	SIGLEC11		1394501_at
1552911_at	SIGLEC11		1397860_at
1552912_a_at	IL23R						NM_144548
1552914_a_at	CD276	1417599_at	1374198_at	93174_at
1552914_a_at	CD276		1395737_at
1552919_at	C4orf36					AK006033	AK006033
1552921_a_at	FIGNL1	1422430_at	1398638_at	160648_at		NM_021891	NM_021891
1552921_a_at	FIGNL1	1460746_at		96569_at
1552922_at	RIMS1		1369332_a_at		AF007836_at
1552923_a_at	PITPNM2	1419757_at	1372532_at			NM_011256	NM_011256
1552923_a_at	PITPNM2	1430197_a_at	1388922_at
1552923_a_at	PITPNM2		1389347_at
1552923_a_at	PITPNM2		1396825_at
1552924_a_at	PITPNM2	1419757_at	1372532_at			NM_011256	NM_011256
1552924_a_at	PITPNM2	1430197_a_at	1388922_at
1552924_a_at	PITPNM2		1389347_at
1552924_a_at	PITPNM2		1396825_at
1552925_at	PCDH10	1421311_at	1392634_at			NM_011043	NM_011043
1552925_at	PCDH10	1425563_s_at	1394913_at
1552927_at	MAP3K7IP3	1428762_at		160982_at
1552928_s_at	MAP3K7IP3	1428762_at		160982_at
1552930_at	MMEL1	1449432_a_at	1384748_at			NM_013783	NM_013783
1552931_a_at	PDE8A	1418406_at	1382518_at	160941_at		NM_008803	NM_008803
1552931_a_at	PDE8A	1418407_at
1552932_at	NLRP6	1427369_at	1369100_at		M85183complete_seq_at		BC013519
1552932_at	NLRP6						NM_133946
1552935_at	ZCCHC5						BB483650
1552937_s_at	TREX1	1450672_a_at	1392931_at			AF140709	NM_011637
1552937_s_at	TREX1					NM_011637
1552938_at	ZIC5	1425666_at				AK006747	AK006747
1552939_at	ANGPT1	1421441_at	1381487_at	96510_at		NM_009640	NM_009640
1552943_at	GABRG1	1427227_at	1387706_at	100372_at	X57514_at	AF156490	AF156490
1552943_at	GABRG1	1460408_at
1552953_a_at	NEUROD2	1418995_at	1387577_at	98808_at	D82868_at	NM_010895
1552957_at	LOC200383				D26497_at
1552960_at	LRRC15		1370709_at
1552961_at	DCC1		1374805_at
1552965_a_at	B3GNT7		1367475_at		rc_AI227887_at		NM_145222
1552965_a_at	B3GNT7		1385258_at
1552965_a_at	B3GNT7		1390884_a_at
1552969_a_at	ZMYM6	1438685_at	1377701_at	104263_at
1552970_s_at	ZMYM6	1438685_at	1377701_at	104263_at
1552973_at	WNT9B	1451711_at
1552977_a_at	TNRC5	1426479_a_at	1382110_at				NM_028065
1552978_a_at	SCAMP1	1426775_s_at	1370978_at	160795_at	rc_AI073164_at
1552978_a_at	SCAMP1		1373233_at	162426_f_at
1552978_a_at	SCAMP1		1378179_a_at
1552978_a_at	SCAMP1		1386191_a_at
1552978_a_at	SCAMP1		1388819_at
1552978_a_at	SCAMP1		1392295_a_at
1552980_at	HAS3	1420589_at		99394_at		NM_008217	NM_008217
1552982_a_at	FGF4	1420085_at	1370788_at	98826_at			NM_010202
1552982_a_at	FGF4	1420086_x_at
1552982_a_at	FGF4	1449729_at
1552982_a_at	FGF4	1450282_at
1552985_at	SLC30A8						NM_172816
1552988_at	C11orf65		1386838_at		rc_AI638946_at		NM_029247
1552988_at	C11orf65		1393464_at
1552990_at	C19orf16						NM_172895
1552991_at	OR5P2						NM_146307
1552991_at	OR5P2						NM_146310
1552991_at	OR5P2						NM_146311
1552991_at	OR5P2						NM_146364
1552991_at	OR5P2						NM_146732
1552991_at	OR5P2						NM_146733
1552991_at	OR5P2						NM_146734
1552991_at	OR5P2						NM_146735
1552991_at	OR5P2						NM_146737
1552991_at	OR5P2						NM_146738
1552991_at	OR5P2						NM_146739
1552991_at	OR5P2						NM_146743
1552993_at	DYDC1					AK006511	AK006511
1552995_at	IL27						NM_145636
1552997_a_at	IQCF1						AK006797
1553002_at	DEFB105A /// DEFB105B						NM_152802
1553003_at	PKHD1	1419820_at		103984_at			NM_153179
1553007_a_at	ODZ1	1421508_at		101714_at		NM_011855
1553011_at	TAF1L	1422695_at	1392792_at
1553015_a_at	RECQL4	1422922_at	1385297_at			NM_058214	NM_058214
1553019_at	TMC2	1421707_at					NM_138655
1553021_s_at	BICD2	1422745_at	1383822_at		rc_AA891724_at
1553021_s_at	BICD2	1422746_s_at
1553021_s_at	BICD2	1437491_at
1553021_s_at	BICD2	1450732_a_at
1553021_s_at	BICD2	1450733_at
1553022_at	ZIM3	1427678_at
1553025_at	GPR126		1382955_at
1553027_a_at	KLHL4		1393589_at				NM_172781
1553028_at	GPR156						NM_153394
1553030_a_at	SUOX	1451339_at	1370036_at		rc_AA891738_at		BC027197
1553031_at	GPR115					AK019508	AK019508
1553032_at	IL31RA	1451535_at					NM_139299
1553034_at	PDE9A	1431203_at	1374452_at	102338_at		NM_008804	NM_008804
1553034_at	PDE9A	1449403_at	1397014_at
1553037_a_at	SYN2	1449030_at	1369482_a_at	160954_at	M27925_at	AK013810	AK013810
1553037_a_at	SYN2	1460230_at	1370431_at		rc_AI145494_at	NM_013681	NM_013681
1553037_a_at	SYN2		1377839_at		rc_AI145494_g_at
1553037_a_at	SYN2		1382850_at
1553037_a_at	SYN2		1386458_x_at
1553037_a_at	SYN2		1388811_at
1553039_a_at	ASB10	1421466_at					NM_080444
1553042_a_at	TA-NFKBH		1381570_at				NM_172142
1553043_a_at	CD300LF	1427994_at					NM_145634
1553044_at	CX62	1422328_at		102164_at		NM_010289
1553045_at	WNT9A	1425889_at	1380348_at				NM_139298
1553047_at	PIP5K2B	1427438_at	1369459_at		AF033355_at	AB054987	AB054987
1553048_a_at	PIP5K2B	1427438_at	1369459_at		AF033355_at	AB054987	AB054987
1553051_s_at	ODF3	1420446_at	1385769_at			NM_027019	NM_027019
1553055_a_at	SLFN5						AK005634
1553057_at	SERPINB12		1376243_at				NM_027971
1553057_at	SERPINB12		1377034_at
1553058_at	GIPC3	1426150_at	1397086_at				NM_148951
1553062_at	MOGAT1	1419504_at	1385308_at			AK002693	AK002693
1553064_at	H1FOO	1416518_at		160147_r_at			NM_138311
1553070_a_at	MYOZ3	1450365_at					NM_133363
1553071_a_at	MYOZ3	1450365_at					NM_133363
1553072_at	BNIPL	1420683_at					NM_134253
1553074_at	ASB11	1422153_a_at	1383272_at			NM_026853	NM_026853
1553075_a_at	OFCC1						NM_172143
1553076_at	OFCC1						NM_172143
1553077_at	SDR-O					AK007857	AK007857
1553078_at	OR5P3	1422351_at					NM_020291
1553078_at	OR5P3						NM_146773
1553080_at	CSN1S2A	1420633_a_at		100463_at	J00712_at	NM_007785	NM_007785
1553080_at	CSN1S2A	1436170_a_at
1553080_at	CSN1S2A	1438694_at
1553080_at	CSN1S2A	1455579_at
1553081_at	WFDC12	1449191_at		160914_at			NM_138684
1553082_at	CRYGN	1425286_at	1384241_at
1553084_at	STARD6	1426317_at	1384618_at				NM_029019
1553084_at	STARD6		1392708_at
1553088_a_at	BCL2L11	1426334_a_at	1370787_at	100988_at	AF065431_s_at	NM_009754	NM_009754
1553088_a_at	BCL2L11	1435448_at	1387338_s_at	99418_at	AF065432_s_at
1553088_a_at	BCL2L11	1435449_at		99419_g_at	AF065433_at
1553088_a_at	BCL2L11	1456005_a_at			AF065433_g_at
1553088_a_at	BCL2L11	1456006_at
1553089_a_at	WFDC2	1424351_at	1390765_at	96643_at		AK005519	AK005519
1553093_a_at	DEFB119		1384805_at				NM_145157
1553094_at	TAC4	1420458_at					NM_053093
1553096_s_at	BCL2L11	1426334_a_at	1370787_at	100988_at	AF065431_s_at	NM_009754	NM_009754
1553096_s_at	BCL2L11	1435448_at	1387338_s_at	99418_at	AF065432_s_at
1553096_s_at	BCL2L11	1435449_at		99419_g_at	AF065433_at
1553096_s_at	BCL2L11	1456005_a_at			AF065433_g_at
1553096_s_at	BCL2L11	1456006_at
1553101_a_at	ALKBH5	1437728_at	1375147_at	97355_at			NM_172943
1553101_a_at	ALKBH5		1375948_at
1553101_a_at	ALKBH5		1378836_at
1553101_a_at	ALKBH5		1379601_at
1553101_a_at	ALKBH5		1393272_at
1553101_a_at	ALKBH5		1397658_at
1553102_a_at	CCDC69		1391015_at				AK008760
1553103_at	NFX1	1419752_at	1378637_at			NM_023739	NM_023739
1553103_at	NFX1	1419753_at	1382718_at
1553103_at	NFX1	1428248_at	1398512_at
1553105_s_at	DSG2	1425619_s_at		104480_at		AJ000328	AJ000328
1553105_s_at	DSG2	1426153_a_at		98319_at
1553105_s_at	DSG2	1439476_at
1553105_s_at	DSG2	1449740_s_at
1553105_s_at	DSG2	1449741_at
1553105_s_at	DSG2	1460380_at
1553106_at	C5orf24	1424005_at	1371755_at		rc_AA799607_at		AK021008
1553106_at	C5orf24		1384854_at
1553107_s_at	C5orf24	1424005_at	1371755_at		rc_AA799607_at		AK021008
1553107_s_at	C5orf24		1384854_at
1553108_at	C5orf24	1424005_at	1371755_at		rc_AA799607_at		AK021008
1553108_at	C5orf24		1384854_at
1553111_a_at	KBTBD6		1377930_at
1553112_s_at	CDK8	1460389_at	1373075_at	96726_at
1553113_s_at	CDK8	1460389_at	1373075_at	96726_at
1553114_a_at	PTK6	1450271_at		98384_at		NM_009184	NM_009184
1553115_at	NKD1	1417278_a_at	1382726_at			NM_027280	NM_027280
1553115_at	NKD1		1389112_at
1553117_a_at	STK38	1416252_at	1390488_a_at	162406_f_at	rc_AA800712_at		NM_134115
1553117_a_at	STK38			94460_at	rc_AA800712_g_at
1553118_at	THEM4	1427055_at	1374640_at
1553122_s_at	RBAK		1384937_at
1553123_at	WDR62	1424849_at	1379183_at		rc_AI639326_at		NM_146186
1553123_at	WDR62		1386057_at		rc_AI639326_g_at
1553125_x_at	WDR62	1424849_at	1379183_at		rc_AI639326_at		NM_146186
1553125_x_at	WDR62		1386057_at		rc_AI639326_g_at
1553127_a_at	RNF168		1383677_at
1553127_a_at	RNF168		1384416_at
1553129_at	SVEP1	1419182_at	1385637_at			NM_022814	NM_022814
1553131_a_at	GATA4	1418863_at	1369960_at	102713_at	L22761_at	NM_008092	NM_008092
1553131_a_at	GATA4	1418864_at	1370293_at		rc_AA799645_at
1553131_a_at	GATA4		1387894_at		rc_AI234969_s_at
1553132_a_at	MTAC2D1	1425783_at	1383606_at		AJ224441UTR#1_at		NM_028924
1553132_a_at	MTAC2D1	1439045_x_at			rc_AI639417_at
1553132_a_at	MTAC2D1	1451838_a_at
1553133_at	C9orf72	1428468_at	1390144_at	100464_at
1553134_s_at	C9orf72	1428468_at	1390144_at	100464_at
1553136_at	KCTD18		1377150_at				AK019855
1553136_at	KCTD18		1391402_at
1553137_s_at	KLF11		1379914_at
1553137_s_at	KLF11		1393545_at
1553137_s_at	KLF11		1397266_at
1553138_a_at	ANKRD41						NM_172756
1553139_s_at	PLXNA3	1420995_at	1376139_at	102933_at		NM_008883	NM_008883
1553139_s_at	PLXNA3	1420996_at	1377077_at
1553140_at	PELO	1434071_a_at	1371684_at	161280_r_at	rc_AA799330_at	AF148638	AF148638
1553140_at	PELO		1397435_at	98017_at
1553141_at	C13orf31		1397291_at				NM_172488
1553142_at	C13orf31		1397291_at				NM_172488
1553147_at	RANBP3L		1378528_at
1553148_a_at	SNX13		1379388_at	103745_at
1553148_a_at	SNX13		1389647_at
1553148_a_at	SNX13		1395221_at
1553150_at	AOF1		1370039_at		X14674_at
1553151_at	ATP6V0D2	1415671_at	1388365_at	92603_at		NM_013477	NM_013477
1553153_at	ATP6V0D2	1415671_at	1388365_at	92603_at		NM_013477	NM_013477
1553155_x_at	ATP6V0D2	1415671_at	1388365_at	92603_at		NM_013477	NM_013477
1553156_at	LHX4	1421483_at	1380181_at			NM_010712	NM_010712
1553157_at	LHX4	1421483_at	1380181_at			NM_010712	NM_010712
1553158_at	C3orf34	1417840_at	1370360_at			NM_025892	NM_025892
1553159_at	DNAH11	1421544_at	1396578_at		D26503_at	NM_010060	NM_010060
1553163_at	ADPRHL1		1379392_at				NM_172750
1553165_at	AP1GBP1	1457695_at	1370717_at	96529_at
1553165_at	AP1GBP1		1384471_at
1553165_at	AP1GBP1		1388450_at
1553167_a_at	SLA/LP	1435946_at		103786_at			NM_172490
1553168_at	GRIK5	1418784_at	1369128_at	104409_at	Z11581_at	NM_008168	NM_008168
1553168_at	GRIK5		1375783_at
1553169_at	C20orf75						BB325766
1553171_x_at	C20orf75						BB325766
1553172_at	ZNF777	1429541_at	1377600_at	104353_at		AK010853	AK010853
1553172_at	ZNF777			92664_at
1553174_at	JPH2	1421453_at				NM_021566	NM_021566
1553175_s_at	PDE5A		1369229_at		D89093_at		NM_153422
1553175_s_at	PDE5A				U76032_s_at
1553176_at	SH2D1B	1423024_at		101343_at		NM_012009	NM_012009
1553177_at	SH2D1B	1423024_at		101343_at		NM_012009	NM_012009
1553178_a_at	SSTR3	1450577_at	1368598_at	101309_at	X63574_at	NM_009218	NM_009218
1553179_at	ADAMTS19		1379586_at
1553180_at	ADAMTS19		1379586_at
1553181_at	DDX31		1374506_at
1553181_at	DDX31		1375599_at
1553188_s_at	PARD3B	1427169_at	1396763_at				AK008055
1553190_s_at	PARD3B	1427169_at	1396763_at				AK008055
1553191_at	DST	1421117_at	1395274_at			AF396879	AF396879
1553191_at	DST	1421276_a_at	1397469_at				NM_010081
1553191_at	DST	1423626_at	1398000_at
1553191_at	DST	1450119_at	1398598_at
1553194_at	NEGR1		1387204_at
1553194_at	NEGR1		1392016_at
1553194_at	NEGR1		1396669_at
1553197_at	WDR21C	1424777_at	1376603_at			AK003772	AK003772
1553199_at	WDR21C	1424777_at	1376603_at			AK003772	AK003772
1553207_at	ARL10	1421432_at	1392654_at	92370_at		NM_019968	NM_019968
1553207_at	ARL10		1397276_at
1553208_s_at	ARL10	1421432_at	1392654_at	92370_at		NM_019968	NM_019968
1553208_s_at	ARL10		1397276_at
1553209_at	TMEM118		1397171_at				NM_172998
1553212_at	KRT78		1378317_at
1553213_a_at	KRT78		1378317_at
1553218_a_at	ZNF512		1372802_at
1553219_a_at	AMMECR1	1450546_at		103082_at			NM_153515
1553220_at	ALS2CR13	1434010_at	1383155_at
1553220_at	ALS2CR13		1384279_at
1553224_at	LUZP1	1416469_at	1387003_at
1553224_at	LUZP1	1448352_at
1553227_s_at	BRWD1	1427322_at	1378615_at				NM_145125
1553227_s_at	BRWD1	1452321_at	1380499_at
1553227_s_at	BRWD1	1452322_a_at	1398654_at
1553227_s_at	BRWD1	1452503_a_at
1553228_at	CCDC89					AK006105	AK006105
1553232_at	FAM82A		1379636_at
1553234_at	ADAMTS18						NM_172466
1553235_at	PCDHAC1	1425017_at
1553237_x_at	PCDHAC1	1425017_at
1553238_a_at	HIPK4		1381168_at
1553239_at	FAM124A		1392998_at
1553241_at	FAM77D		1393821_at				BB425783
1553241_at	FAM77D		1398146_at				NM_172987
1553243_at	ITIH5						NM_172471
1553244_at	FANCB		1377718_at				BC022692
1553246_a_at	FLJ23356	1424003_at	1377053_at			AK015374	AK015374
1553246_a_at	FLJ23356	1424004_x_at	1378868_at
1553246_a_at	FLJ23356		1382813_at
1553247_a_at	CYP4F8 /// ZNF564	1419219_at	1368467_at		M94548_at	AF233645	AF233645
1553247_a_at	CYP4F8 /// ZNF564	1419559_at	1387973_at		U39206_at	NM_022434	NM_022434
1553247_a_at	CYP4F8 /// ZNF564	1449316_at				NM_024444	NM_024444
1553249_at	SMC1B	1449253_at	1393742_at				NM_080470
1553252_a_at	BRWD3	1441182_at		95985_at
1553253_at	ASB16	1452023_at					NM_148953
1553260_s_at	ALS2CR11		1370207_at
1553260_s_at	ALS2CR11		1385766_at
1553261_x_at	ALS2CR11		1370207_at
1553261_x_at	ALS2CR11		1385766_at
1553262_a_at	UTS2R	1451863_at	1387304_at	95306_at	AB012210_s_at	AF441863	AF441863
1553264_a_at	SYN1	1451484_a_at	1369251_a_at		M27812_at	NM_013680	NM_013680
1553264_a_at	SYN1		1369482_a_at		M27925_at
1553264_a_at	SYN1		1370431_at		rc_AI145494_at
1553264_a_at	SYN1		1377839_at		rc_AI145494_g_at
1553264_a_at	SYN1		1382850_at
1553264_a_at	SYN1		1386458_x_at
1553264_a_at	SYN1		1388811_at
1553264_a_at	SYN1		1390196_at
1553265_at	SLC23A3	1460042_at	1386454_at	161149_r_at	rc_AI639159_at		AV293965
1553265_at	SLC23A3			98800_at
1553266_at	CNOT6L	1425480_at	1379912_at	102966_at			BC018506
1553266_at	CNOT6L	1425481_at	1393619_at				NM_144910
1553266_at	CNOT6L	1434311_at
1553266_at	CNOT6L	1451723_at
1553267_a_at	CNOT6L	1425480_at	1379912_at	102966_at			BC018506
1553267_a_at	CNOT6L	1425481_at	1393619_at				NM_144910
1553267_a_at	CNOT6L	1434311_at
1553267_a_at	CNOT6L	1451723_at
1553268_at	RHBDL3	1427579_at	1379026_at	96490_at			NM_139228
1553268_at	RHBDL3	1435941_at	1397296_at
1553268_at	RHBDL3		1398060_at
1553271_at	DIP2B	1434335_at	1376419_at	93144_at			BC023757
1553271_at	DIP2B		1395349_at				NM_172819
1553271_at	DIP2B		1396868_at
1553272_at	SLC36A1		1369176_at				NM_153139
1553274_a_at	C6orf151	1423633_at	1377907_at			NM_026382	NM_026382
1553274_a_at	C6orf151	1425319_s_at	1382466_at
1553274_a_at	C6orf151	1429908_at
1553274_a_at	C6orf151	1437180_at
1553276_at	ZNF560	1427120_at		102277_at
1553276_at	ZNF560			161717_i_at
1553277_at	RTTN	1436588_at	1382747_at	93636_at
1553280_at	FLJ32312	1452075_at	1396692_at				BC025555
1553285_s_at	RAD9B	1425800_at	1384876_at				NM_144912
1553285_s_at	RAD9B		1396511_at
1553288_a_at	FLJ37538		1393413_at				BB310357
1553293_at	MRGPRX3	1426141_at	1371162_at				NM_153095
1553293_at	MRGPRX3	1451858_at	1375077_at				NM_153101
1553297_a_at	CSF3R	1418806_at	1386009_at	93198_at		NM_007782	NM_007782
1553297_a_at	CSF3R			95807_at
1553297_a_at	CSF3R			95808_g_at
1553303_at	C16orf46		1393973_at			AK006553	AK006553
1553304_at	LSM14B	1455155_at		103449_at
1553306_at	CASP8	1424552_at	1369262_at	102328_at		BC006737	BC006737
1553313_s_at	SLC5A3	1422170_at	1379066_at		AJ001290cds_at	NM_017391
1553313_s_at	SLC5A3		1392349_at
1553314_a_at	KIF19		1372903_at				AK013867
1553315_at	SLFNL1		1377739_at
1553318_at	RIBC1	1449914_at	1382338_at			NM_025660	NM_025660
1553318_at	RIBC1		1389777_at
1553318_at	RIBC1		1396390_at
1553320_s_at	CDC14B /// CDC14C /// LOC641983 /// LOC648060		1379939_a_at				NM_172587
1553320_s_at	CDC14B /// CDC14C /// LOC641983 /// LOC648060		1392602_at
1553321_a_at	SULT1C2	1420470_at		96421_at		NM_018751	NM_018751
1553322_s_at	TEAD1	1423434_at	1375481_at	104233_at		NM_009346	NM_009346
1553322_s_at	TEAD1			161383_r_at
1553323_a_at	CATSPER2	1425309_at	1394735_at		rc_AI639127_at	AF411816	AF411816
1553325_at	FLJ25680		1383103_at		L23864_at	AK005948	AK005948
1553325_at	FLJ25680		1389516_at
1553326_at	RXFP2	1421532_at					NM_080468
1553327_a_at	C10orf30		1372918_at
1553327_a_at	C10orf30		1396200_at
1553328_a_at	SLC18A2		1369131_at		L00603_at		NM_172523
1553328_a_at	SLC18A2		1369132_at		rc_AI043796_s_at
1553328_a_at	SLC18A2		1394443_at
1553329_at	C7orf45					AK006038	AK006038
1553329_at	C7orf45					AK006332	AK006332
1553330_at	C7orf45					AK006038	AK006038
1553330_at	C7orf45					AK006332	AK006332
1553336_a_at	MIER3						NM_172593
1553338_at	C1orf55						NM_145943
1553340_s_at	AMAC1L2 /// AMAC1	1418958_at		93386_at		NM_019871	NM_019871
1553341_at	UROC1	1425003_at	1394599_at				NM_144940
1553341_at	UROC1	1451565_s_at
1553344_at	PCDH15	1421503_at				NM_023115	NM_023115
1553346_a_at	TNRC6A	1425036_a_at	1372508_at	103315_at	rc_AA893505_at
1553346_a_at	TNRC6A	1434898_at	1375664_at
1553346_a_at	TNRC6A	1434899_s_at	1377290_at
1553346_a_at	TNRC6A	1439244_a_at	1390258_at
1553346_a_at	TNRC6A	1439245_at	1391190_at
1553346_a_at	TNRC6A	1439246_x_at	1394984_at
1553346_a_at	TNRC6A	1455128_x_at	1397608_at
1553346_a_at	TNRC6A	1455141_at
1553347_s_at	KCNA6	1421568_at	1388262_at	94719_at	M27159cds_s_at	NM_013568
1553347_s_at	KCNA6		1388263_at		X17621cds_at
1553348_a_at	NFX1	1419752_at	1378637_at			NM_023739	NM_023739
1553348_a_at	NFX1	1419753_at	1382718_at
1553348_a_at	NFX1	1428248_at	1398512_at
1553349_at	ARID2	1426525_at	1377597_at	103079_at		AK014481	AK014481
1553349_at	ARID2		1379188_at
1553349_at	ARID2		1391276_at
1553349_at	ARID2		1397443_at
1553349_at	ARID2		1399156_at
1553351_at	OTUD7A	1438286_at	1375812_at				NM_130880
1553351_at	OTUD7A	1450250_at	1391043_at
1553351_at	OTUD7A		1398237_at
1553362_at	FLJ37357				D26497_at
1553364_at	PNPLA1			161124_at
1553366_s_at	ANKRD23						NM_153502
1553367_a_at	COX6B2	1435275_at	1377097_at	160813_r_at
1553367_a_at	COX6B2			97351_i_at
1553367_a_at	COX6B2			97352_f_at
1553369_at	FAM129C	1417722_at	1372050_at	95147_at		NM_025396	NM_025396
1553369_at	FAM129C		1385187_at
1553369_at	FAM129C		1399148_s_at
1553369_at	FAM129C		1399149_x_at
1553375_at	BTBD9					AK006275	AK006275
1553380_at	PARP15	1451564_at
1553383_at	FLJ32810		1376151_a_at		rc_AA891944_at
1553383_at	FLJ32810		1379714_at
1553386_at	MFSD2		1372966_at			AK006096	AK006096
1553387_at	ATM	1421205_at	1376834_at	101180_at		NM_007499	NM_007499
1553389_at	NPHP3						NM_028721
1553390_at	ATG9B	1434092_at
1553392_at	EFCAB3						AK014861
1553394_a_at	TFAP2B	1423340_at	1377716_at	92903_at		NM_009334	NM_009334
1553394_a_at	TFAP2B		1384049_at
1553394_a_at	TFAP2B		1384576_at
1553394_a_at	TFAP2B		1392545_at
1553395_a_at	CD200R1	1422191_at	1378184_at			NM_021325	NM_021325
1553395_a_at	CD200R1		1387745_at
1553401_at	MRGPRX1	1426141_at	1371162_at				NM_153095
1553401_at	MRGPRX1	1451858_at	1375077_at				NM_153101
1553402_a_at	HFE	1422645_at	1370772_a_at	104014_at	AF008587_s_at	NM_010424	NM_010424
1553402_a_at	HFE	1450702_at	1399067_at		AJ001517cds_at
1553403_at	RLN3		1396867_at
1553405_a_at	CSMD1	1421449_at	1375391_at			NM_053171	NM_053171
1553407_at	MACF1	1428847_a_at		98402_at			AF150755
1553407_at	MACF1	1428848_a_at
1553410_a_at	ABCC12						NM_172912
1553411_s_at	SALL3	1452386_at		98852_at
1553422_s_at	A2BP1	1418314_a_at	1378371_at
1553422_s_at	A2BP1		1379771_at
1553422_s_at	A2BP1		1379946_at
1553422_s_at	A2BP1		1380516_at
1553422_s_at	A2BP1		1385235_at
1553422_s_at	A2BP1		1390594_at
1553422_s_at	A2BP1		1390749_at
1553423_a_at	SLFN13		1379957_at
1553427_at	ADAMTS15	1427056_at
1553430_a_at	EDARADD	1421213_at
1553432_s_at	OTOA /// LOC653786	1428037_at					NM_139310
1553441_at	CNTNAP4	1419044_at				AF333770	AF333770
1553442_a_at	CNTNAP4	1419044_at				AF333770	AF333770
1553452_at	MYO1H	1450543_at					NM_146163
1553453_at	ASB14	1449547_at	1397366_at				NM_080856
1553454_at	RPTN	1420431_at	1377775_at	94732_at			NM_009100
1553454_at	RPTN	1433210_at
1553454_at	RPTN	1433211_at
1553458_at	C10orf72		1373596_at
1553459_at	FLJ39660						AK019675
1553460_at	FLJ40172						AK005861
1553461_at	FAM9B	1420357_s_at		101883_s_at		NM_031493	NM_011726
1553461_at	FAM9B						NM_031493
1553465_a_at	CES7		1396034_at
1553471_at	AMAC1	1418958_at		93386_at		NM_019871	NM_019871
1553483_at	TSGA10IP		1395889_at
1553488_at	FLJ32871		1384306_at
1553488_at	FLJ32871		1394309_at
1553489_a_at	FLJ32871		1384306_at
1553489_a_at	FLJ32871		1394309_at
1553491_at	KSR2				AF008912_at
1553492_a_at	PAX1	1449359_at		96595_at		NM_008780	NM_008780
1553499_s_at	SERPINA9						NM_027997
1553502_a_at	PALM2 /// PALM2-AKAP2	1449168_a_at	1382206_a_at	101435_at		NM_009649	NM_009649
1553502_a_at	PALM2 /// PALM2-AKAP2		1385566_at
1553502_a_at	PALM2 /// PALM2-AKAP2		1386521_at
1553502_a_at	PALM2 /// PALM2-AKAP2		1386764_at
1553504_at	MRGPRX4	1426141_at	1371162_at				NM_153095
1553504_at	MRGPRX4	1451858_at	1375077_at				NM_153101
1553507_a_at	GPR6		1369792_at		AF064706_at
1553510_s_at	RQCD1	1450887_at	1374331_at			NM_021383	NM_019662
1553510_s_at	RQCD1		1392544_at
1553510_s_at	RQCD1		1397778_at
1553513_at	VNN3	1420723_at	1389253_at	104181_at		NM_011979	NM_011979
1553514_a_at	VNN3	1420723_at	1389253_at	104181_at		NM_011979	NM_011979
1553515_at	MYEOV2	1433516_a_at	1398816_at	96934_at
1553515_at	MYEOV2	1433517_at	1399106_at
1553515_at	MYEOV2	1434823_x_at
1553517_at	FERD3L	1422410_at					NM_033522
1553523_at	NLRP14						AK014932
1553524_at	DGKB		1381486_at		rc_AA818983_at
1553524_at	DGKB		1387224_at
1553524_at	DGKB		1392346_at
1553528_a_at	TAF5		1376050_at			AV117817
1553529_at	TAS1R2	1450313_at	1372277_at			NM_031873	NM_031873
1553529_at	TAS1R2		1372379_at
1553529_at	TAS1R2		1382743_at
1553529_at	TAS1R2		1395796_at
1553530_a_at	ITGB1	1426918_at	1368819_at	100123_f_at		Y00769	Y00769
1553530_a_at	ITGB1	1426919_at	1387346_at	100124_r_at
1553530_a_at	ITGB1	1426920_x_at
1553530_a_at	ITGB1	1427771_x_at
1553530_a_at	ITGB1	1438119_at
1553530_a_at	ITGB1	1452545_a_at
1553531_at	PCSK6	1426981_at	1387812_at	101196_at	D31854_s_at
1553531_at	PCSK6				rc_AI230712_at
1553533_at	JPH1	1421520_at				NM_020604	NM_020604
1553535_a_at	RANGAP1	1423749_s_at	1388341_at	98602_at		NM_011241	NM_016759
1553535_a_at	RANGAP1	1451092_a_at		98603_s_at
1553540_a_at	SLC29A2	1448257_at	1376349_a_at	92950_at	AF015305_at	NM_007854	NM_007854
1553540_a_at	SLC29A2		1380832_at
1553540_a_at	SLC29A2		1387585_at
1553541_at	LMX1A	1421554_at					NM_033652
1553542_at	CCDC125		1393346_at
1553545_at	ILDR1	1423276_at					BC010485
1553545_at	ILDR1						NM_134109
1553550_at	VN1R5						NM_134170
1553558_at	TAS2R41		1388093_at
1553559_at	TMEM171		1371854_at		rc_AA859509_s_at
1553559_at	TMEM171		1373006_at
1553560_at	VN1R4						NM_134200
1553562_at	CD8B	1426170_a_at	1387739_at	162410_s_at	X04310_at	NM_009858	NM_009858
1553562_at	CD8B	1448569_at		94000_at
1553565_s_at	DDAH1		1387111_at	160080_r_at	D86041_at	AK010430	AK010430
1553565_s_at	DDAH1				rc_AI058941_s_at
1553566_at	C12orf53		1373931_at
1553567_s_at	ATP13A5		1391104_at
1553568_a_at	HIST1H1T	1450608_at	1369920_at	100280_at	M13170_at	NM_010377	NM_010377
1553569_at	PIGF /// ZFYVE20 /// OAF	1424086_at	1375622_at	101466_at		NM_008838	NM_008838
1553569_at	PIGF /// ZFYVE20 /// OAF	1448896_at	1380754_at				NM_030081
1553569_at	PIGF /// ZFYVE20 /// OAF		1388425_at
1553569_at	PIGF /// ZFYVE20 /// OAF		1390996_at
1553569_at	PIGF /// ZFYVE20 /// OAF		1394262_at
1553570_x_at	PIGF /// ZFYVE20 /// OAF	1424086_at	1375622_at	101466_at		NM_008838	NM_008838
1553570_x_at	PIGF /// ZFYVE20 /// OAF	1448896_at	1380754_at				NM_030081
1553570_x_at	PIGF /// ZFYVE20 /// OAF		1388425_at
1553570_x_at	PIGF /// ZFYVE20 /// OAF		1390996_at
1553570_x_at	PIGF /// ZFYVE20 /// OAF		1394262_at
1553572_a_at	CYGB	1423630_at	1367913_at				NM_030206
1553573_s_at	EFNA2	1417521_at	1385945_at	102869_at		NM_007909	NM_007909
1553579_a_at	SPAG11 /// LOC653423		1370794_at				NM_153115
1553581_s_at	P18SRP	1420507_a_at	1379793_at			NM_026075	NM_026075
1553581_s_at	P18SRP		1379940_at
1553581_s_at	P18SRP		1388775_at
1553581_s_at	P18SRP		1392752_at
1553582_a_at	SPAG11		1370794_at				NM_153115
1553583_a_at	THRSP	1422973_a_at	1370150_a_at	160306_at	K01934mRNA#2_at	NM_009381	NM_009381
1553583_a_at	THRSP	1424737_at	1371400_at
1553583_a_at	THRSP		1387852_at
1553587_a_at	POLE4	1423371_at	1388367_at	95121_at		NM_025882	NM_025882
1553587_a_at	POLE4	1423372_at		95122_g_at
1553589_a_at	PDZK1IP1	1417689_a_at	1368209_at	96935_at	rc_AA892264_at	NM_026018	NM_026018
1553589_a_at	PDZK1IP1	1455477_s_at
1553593_a_at	TAL2	1450517_at		101310_at		NM_009317	NM_009317
1553593_a_at	TAL2	1460309_at
1553594_a_at	INSL3	1423021_s_at	1388241_at
1553599_a_at	SYCP3	1422011_s_at	1376785_at	92665_f_at	X75785_at	AK005953	AK005953
1553599_a_at	SYCP3	1435870_at	1387614_at			NM_011517	NM_011517
1553599_a_at	SYCP3	1449534_at				NM_011725	NM_011725
1553600_at	TMIE						NM_146260
1553601_a_at	AGR2	1419268_at	1393121_at	101075_f_at		NM_011783	NM_011783
1553601_a_at	AGR2	1455802_x_at		101076_r_at			NM_146260
1553601_a_at	AGR2			162200_r_at
1553602_at	SBEM		1398241_a_at		M33976_at
1553603_s_at	ARL6IP2	1416793_at	1372085_at	104745_at		NM_019717	BC017138
1553603_s_at	ARL6IP2	1416794_at	1384131_at				NM_019717
1553603_s_at	ARL6IP2	1424498_at	1390516_at				NM_146091
1553603_s_at	ARL6IP2	1424499_s_at
1553603_s_at	ARL6IP2	1451376_at
1553611_s_at	FLJ33790		1380534_at				AK013012
1553611_s_at	FLJ33790		1385499_at
1553613_s_at	FOXC1	1419485_at	1370795_at	160604_at	L13193_at	NM_008592	NM_008592
1553613_s_at	FOXC1	1419486_at	1375607_at
1553622_a_at	FSIP1	1428035_at					NM_027759
1553622_a_at	FSIP1	1432381_a_at
1553626_a_at	C17orf57		1396169_at
1553627_s_at	C17orf57		1396169_at
1553630_at	---		1373436_at			AK006661	AK006661
1553633_s_at	NHEDC1	1430233_a_at					NM_028946
1553633_s_at	NHEDC1	1431363_at
1553633_s_at	NHEDC1	1432174_a_at
1553633_s_at	NHEDC1	1454114_a_at
1553635_s_at	TCTEX1D1	1449831_at	1393137_at			NM_026100	NM_026100
1553635_s_at	TCTEX1D1		1396218_at
1553636_at	TMCO5	1420341_at	1385290_at			NM_026104	NM_026104
1553637_s_at	TMCO5	1420341_at	1385290_at			NM_026104	NM_026104
1553639_a_at	GBP4 /// GBP2	1418392_a_at	1385051_at	100880_at		NM_008620	NM_008620
1553639_a_at	GBP4 /// GBP2	1420549_at		103202_at		NM_010259	NM_010259
1553639_a_at	GBP4 /// GBP2	1421104_at		160523_at		NM_018734	NM_018734
1553639_a_at	GBP4 /// GBP2	1425156_at		95974_at			NM_145545
1553639_a_at	GBP4 /// GBP2	1434380_at
1553640_at	XKR6	1425928_at	1379321_at		rc_AA891921_at		NM_173393
1553641_a_at	TSGA13	1420587_at				AK006265	AK006265
1553644_at	C14orf49		1381755_x_at				NM_172500
1553645_at	FLJ39502		1379465_at
1553645_at	FLJ39502		1398193_at
1553647_at	CDYL2						NM_029441
1553651_at	C18orf54		1379740_at		rc_AI639413_at		NM_172967
1553651_at	C18orf54		1380293_at
1553652_a_at	C18orf54		1379740_at		rc_AI639413_at		NM_172967
1553652_a_at	C18orf54		1380293_at
1553656_at	TECTB	1430912_a_at		98301_at			NM_009348
1553660_at	HUS1B						NM_153072
1553661_a_at	HUS1B						NM_153072
1553663_a_at	LOC653419						NM_153288
1553666_at	CCDC34	1449345_at	1384278_x_at
1553666_at	CCDC34	1453758_at	1394387_at
1553668_at	LRCH3		1380049_at
1553668_at	LRCH3		1384235_at
1553668_at	LRCH3		1397503_at
1553670_at	INTS4	1423806_at	1399009_at				BC013813
1553672_at	ENAH	1421624_a_at	1373535_at	100472_at	rc_AA800105_at	NM_010135	NM_010135
1553672_at	ENAH	1424800_at	1375348_at	161228_f_at
1553672_at	ENAH	1424801_at	1381525_at	93864_s_at
1553672_at	ENAH	1431162_a_at	1391373_at
1553672_at	ENAH		1396450_at
1553672_at	ENAH		1397449_at
1553673_at	STK35	1431107_at				AK016906	AK016906
1553675_at	KLC4	1417108_at	1372328_at	98461_at		NM_029091	NM_029091
1553675_at	KLC4	1425547_a_at	1379432_at	98462_s_at
1553677_a_at	TIPRL	1433912_at		104052_at			NM_145513
1553677_a_at	TIPRL	1451587_a_at
1553678_a_at	ITGB1	1426918_at	1368819_at	100123_f_at		Y00769	Y00769
1553678_a_at	ITGB1	1426919_at	1387346_at	100124_r_at
1553678_a_at	ITGB1	1426920_x_at
1553678_a_at	ITGB1	1427771_x_at
1553678_a_at	ITGB1	1438119_at
1553678_a_at	ITGB1	1452545_a_at
1553679_s_at	VKORC1L1		1380590_at			AK009497	AK009497
1553679_s_at	VKORC1L1		1393621_at
1553681_a_at	PRF1	1451862_a_at	1370096_at	93931_at	M33605_at	NM_011073	NM_011073
1553682_at	FBXL14	1417407_at					NM_133940
1553683_s_at	FBXL14	1417407_at					NM_133940
1553684_at	PPIL6		1373795_at		rc_AA818499_at		AK013818
1553685_s_at	SP1	1418180_at	1369247_at	100032_at	D12768_at	NM_013672	NM_013672
1553685_s_at	SP1	1448994_at	1371880_at
1553685_s_at	SP1		1379384_at
1553685_s_at	SP1		1392180_at
1553685_s_at	SP1		1392631_at
1553688_at	METTL6	1419290_at	1385938_at			NM_025907	NM_025907
1553688_at	METTL6	1432384_a_at	1397176_at
1553689_s_at	METTL6	1419290_at	1385938_at			NM_025907	NM_025907
1553689_s_at	METTL6	1432384_a_at	1397176_at
1553690_at	SGOL1	1418919_at	1384762_at	103928_at		NM_028232	NM_028232
1553690_at	SGOL1			161676_at
1553691_at	B3GALNT2	1434135_at		93978_at
1553691_at	B3GALNT2	1454842_a_at
1553693_s_at	CBR4	1451398_at	1375529_at				NM_145595
1553694_a_at	PIK3C2A	1421023_at	1379433_at	92311_s_at		NM_011083	NM_011083
1553694_a_at	PIK3C2A	1425862_a_at	1395181_at	92312_at
1553695_a_at	NLRX1	1433661_at	1383553_at	97737_f_at			BC034204
1553695_a_at	NLRX1			97738_r_at
1553696_s_at	ZNF569					AK012947
1553697_at	C1orf96	1424796_at	1380816_at
1553697_at	C1orf96	1451483_s_at
1553698_a_at	C1orf96	1424796_at	1380816_at
1553698_a_at	C1orf96	1451483_s_at
1553701_a_at	DUSP18	1451270_at	1378749_at				BC020036
1553701_a_at	DUSP18		1382831_at
1553701_a_at	DUSP18		1396275_at
1553702_at	ZNF697	1417778_at		98032_at		NM_011755	NM_011755
1553702_at	ZNF697	1427594_at
1553709_a_at	PRPF38A	1433565_at	1373273_at	104713_at			NM_172697
1553713_a_at	RHEBL1	1451516_at	1382623_at				BC016521
1553715_s_at	C16orf14	1417212_at	1371976_at			NM_026633	NM_026633
1553717_at	KCTD7		1379007_at
1553720_a_at	FAM123A		1383390_at				AK011185
1553720_a_at	FAM123A		1394425_at
1553723_at	GPR97	1417894_at		104227_at
1553725_s_at	ZNF644	1419983_at	1367505_at	104717_at			NM_026856
1553725_s_at	ZNF644	1419984_s_at	1385977_at
1553725_s_at	ZNF644	1429623_at	1393720_at
1553725_s_at	ZNF644	1449691_at
1553732_s_at	CCDC123	1421948_a_at		102011_at		NM_028120	NM_028120
1553732_s_at	CCDC123	1421949_a_at
1553734_at	AK7		1398621_at
1553736_at	CCDC131		1374567_at				BC033596
1553739_at	IRAK2		1383474_at				AJ440756
1553740_a_at	IRAK2		1383474_at				AJ440756
1553743_at	FAM119A	1418928_a_at				NM_025964	NM_025964
1553743_at	FAM119A	1449274_at
1553743_at	FAM119A	1449275_at
1553746_a_at	FLJ90579	1420797_at		94625_at			NM_013624
1553749_at	FAM76B	1426985_s_at	1391218_at	104193_at
1553749_at	FAM76B	1426986_at
1553749_at	FAM76B	1452268_at
1553750_a_at	FAM76B	1426985_s_at	1391218_at	104193_at
1553750_a_at	FAM76B	1426986_at
1553750_a_at	FAM76B	1452268_at
1553752_at	C20orf165					AK006145	AK006145
1553755_at	TXNL6	1425696_at	1395235_at				NM_145598
1553755_at	TXNL6	1426130_at	1396281_at
1553757_at	SGCB	1419667_at	1383766_at	93898_at		NM_011890	NM_011360
1553757_at	SGCB	1419668_at	1384044_at
1553759_at	MCMDC1	1447969_at					AK018494
1553761_at	C22orf30		1388801_at
1553764_a_at	JUB	1421344_a_at	1373122_at			NM_010590	NM_010590
1553764_a_at	JUB		1388230_at
1553765_a_at	KIAA1900		1376034_at
1553765_a_at	KIAA1900		1391805_at
1553768_a_at	DCBLD1	1418966_a_at	1397342_at			NM_025705	NM_025705
1553768_a_at	DCBLD1	1449291_a_at
1553769_at	SLAMF9	1419315_at	1378443_at				NM_029612
1553770_a_at	SLAMF9	1419315_at	1378443_at				NM_029612
1553778_at	WBSCR27	1418359_at	1395135_at			NM_024479	NM_024479
1553781_at	ZC3HAV1L		1394911_at				NM_172467
1553785_at	RASGEF1B						NM_145839
1553792_at	KIAA1109		1389476_at
1553793_a_at	KIAA1109		1389476_at
1553794_at	STOML3						NM_153156
1553799_at	C15orf33		1367648_at
1553801_a_at	C14orf126	1431040_at	1376581_at	104242_f_at	rc_AA875496_at
1553801_a_at	C14orf126		1394787_at	104243_r_at
1553801_a_at	C14orf126			161437_f_at
1553802_a_at	SOX3	1450485_at	1376699_at	92264_at
1553808_a_at	NKX2-3	1425827_at	1394851_at	101334_at			AF202036
1553808_a_at	NKX2-3	1427741_x_at
1553808_a_at	NKX2-3	1452528_a_at
1553809_a_at	C9orf71		1390801_at
1553810_a_at	KIAA1524	1419998_at		160973_at			NM_172616
1553810_a_at	KIAA1524	1449698_at
1553810_a_at	KIAA1524	1449699_s_at
1553812_at	TLE6	1448727_at				NM_053254	NM_053254
1553813_s_at	TLE6	1448727_at				NM_053254	NM_053254
1553821_at	FLJ30092		1373551_at
1553826_a_at	LOC146325		1374356_at
1553828_at	FAM55A		1383833_at				NM_030069
1553828_at	FAM55A		1388949_at
1553834_at	FLJ35880						AK003211
1553835_a_at	FLJ35880						AK003211
1553837_at	PGAM5	1428080_at	1378382_at
1553837_at	PGAM5		1391577_at
1553846_at	SPERT	1418740_at				NM_026457	NM_026457
1553847_a_at	SPERT	1418740_at				NM_026457	NM_026457
1553851_at	SPIC	1418555_x_at	1378047_at	103454_at		NM_011461	NM_011461
1553851_at	SPIC	1449134_s_at
1553852_at	VPS13B		1377254_a_at		AF020212_s_at
1553852_at	VPS13B		1394930_at
1553858_at	ZBTB3	1427106_at				AK016209	AK016209
1553859_at	TPH1	1419524_at		161385_r_at	X53501cds_at	NM_009414	NM_009414
1553859_at	TPH1			99972_at
1553860_at	DCST1						AK020737
1553861_at	TCP11L2		1388471_at		rc_AA800197_at		NM_146008
1553863_at	C10orf64		1380930_at
1553868_a_at	C5orf36						AI837386
1553869_at	SESN3	1449303_at	1390910_at				AK017464
1553869_at	SESN3		1393620_at
1553872_at	MGC33894	1417477_at			rc_AA891127_at	NM_025294	NM_025294
1553874_a_at	ZNF206		1380354_at
1553875_s_at	ZNF206		1380354_at
1553878_at	GOT1L1		1380411_at				AK006984
1553879_a_at	GOT1L1		1380411_at				AK006984
1553887_at	FLJ40235						NM_028737
1553889_at	MRGPRX2	1426141_at	1371162_at				NM_153095
1553889_at	MRGPRX2	1451858_at	1375077_at				NM_153101
1553890_s_at	LOC126147		1381562_at
1553891_at	KLF17	1429303_at		162265_r_at			NM_029416
1553891_at	KLF17			92324_at
1553893_at	CCDC105		1385012_at				AK016452
1553901_x_at	ZNF486	1451482_at					BC027344
1553906_s_at	FGD2	1419515_at	1394678_at			NM_013710
1553906_s_at	FGD2		1397411_at
1553909_x_at	C10orf6	1438233_at	1391003_at				NM_172638
1553917_at	PIP5K3	1422994_at	1398493_at	97712_at		NM_011086	NM_011086
1553928_at	ELMOD2		1389781_at
1553929_at	ASAH3	1450825_at	1393660_at				NM_134162
1553930_at	TAAR1	1422355_at	1369567_at			NM_053205	NM_053205
1553931_at	LOC202459	1449139_at	1372704_at	160569_at		NM_025509	NM_025509
1553938_a_at	STK32A		1381171_at				BB279083
1553938_a_at	STK32A		1396707_at
1553940_a_at	LRRC28		1375419_at
1553944_at	MIA2	1451964_at				AF390177	AF390177
1553947_at	EXOSC6		1386623_at			AK012102	AK012102
1553952_at	ZDHHC19		1384881_at
1553954_at	ALG14	1419114_at	1372152_at			NM_024178	NM_024178
1553954_at	ALG14	1419115_at
1553954_at	ALG14	1419116_at
1553955_at	CCDC128	1428655_at	1377692_at	104058_at	rc_AA893793_at		NM_028658
1553956_at	ALS2CR4		1381455_at		rc_AI639359_at
1553956_at	ALS2CR4		1386313_x_at
1553956_at	ALS2CR4		1398562_at
1553959_a_at	B3GALT6	1421155_at	1396221_at	98291_at			NM_080445
1553959_a_at	B3GALT6	1435252_at
1553960_at	SNX21	1427070_at		104488_at
1553961_s_at	SNX21	1427070_at		104488_at
1553962_s_at	RHOB	1449110_at	1369958_at	101030_at	rc_AA900505_at	NM_007483	NM_007483
1553963_at	RHOB	1449110_at	1369958_at	101030_at	rc_AA900505_at	NM_007483	NM_007483
1553965_x_at	RHOB	1449110_at	1369958_at	101030_at	rc_AA900505_at	NM_007483	NM_007483
1553967_at	LOC113179	1421842_a_at	1379083_at			NM_019575	NM_020270
1553967_at	LOC113179	1450393_a_at
1553968_a_at	LOC113179	1421842_a_at	1379083_at			NM_019575	NM_020270
1553968_a_at	LOC113179	1450393_a_at
1553970_s_at	CEL	1417257_at	1368396_at	99939_at	X16054_at	NM_009885	NM_009885
1553971_a_at	GATS	1422151_at				NM_030719	NM_030719
1553971_a_at	GATS	1451589_at
1553972_a_at	CBS	1423844_s_at	1387178_a_at		M88347_s_at	U43721	BC013480
1553972_a_at	CBS	1425623_a_at					U43721
1553974_at	LOC128977	1457675_at		92281_at
1553976_a_at	RP11-529I10.4	1452603_at	1374358_at	104120_at
1553976_a_at	RP11-529I10.4		1375486_at
1553976_a_at	RP11-529I10.4		1377431_at
1553977_a_at	CYP39A1	1418780_at				NM_018887	NM_018887
1553978_at	MEF2B	1421541_a_at	1391797_at	93417_at		AK009829	AK009829
1553978_at	MEF2B			93418_g_at		NM_008578	NM_008578
1553982_a_at	RAB7B	1424987_at
1553984_s_at	DTYMK /// LOC727761	1438096_a_at	1383067_a_at	98618_at			NM_023136
1553984_s_at	DTYMK /// LOC727761	1449116_a_at	1383068_at	98619_at
1553984_s_at	DTYMK /// LOC727761	1452681_at
1553989_a_at	ATP6V1C2	1430306_a_at	1376239_at				NM_133699
1553991_s_at	FLJ20674		1373248_at
1553993_s_at	MED25	1448637_at	1371247_at		rc_AA892531_at	AK011662	AK011662
1553993_s_at	MED25		1374973_at
1553994_at	NT5E	1422974_at	1369200_at	93202_at	rc_AA925880_at	AK008787	AK008787
1553994_at	NT5E		1384112_at			NM_011851	NM_011851
1553995_a_at	NT5E	1422974_at	1369200_at	93202_at	rc_AA925880_at	AK008787	AK008787
1553995_a_at	NT5E		1384112_at			NM_011851	NM_011851
1553998_at	DMRTC1 /// LOC728656		1377533_at				NM_027591
1553998_at	DMRTC1 /// LOC728656		1383765_at
1554001_at	TRIM37	1434554_at	1373398_at	103092_at
1554001_at	TRIM37	1436393_a_at	1391995_at
1554001_at	TRIM37	1436394_at
1554001_at	TRIM37	1455012_s_at
1554003_at	RGNEF	1419457_at	1374376_at	92710_at		NM_012026	NM_012026
1554003_at	RGNEF	1419458_at	1382258_at
1554003_at	RGNEF		1391403_at
1554004_a_at	RGNEF	1419457_at	1374376_at	92710_at		NM_012026	NM_012026
1554004_a_at	RGNEF	1419458_at	1382258_at
1554004_a_at	RGNEF		1391403_at
1554006_a_at	LLGL2	1423938_at	1393098_at	101916_at			NM_145438
1554007_at	ZNF483		1369389_at
1554008_at	OSMR	1418674_at		102255_at		NM_011019	NM_011019
1554008_at	OSMR	1418675_at
1554010_at	NDST1	1422044_at	1387549_at	92516_at	M92042_at	NM_008306
1554010_at	NDST1	1428367_at		93590_at	rc_AI639407_at
1554010_at	NDST1	1460436_at
1554012_at	RSPO2	1455893_at		93375_at			AK011587
1554014_at	CHD2		1379830_at
1554014_at	CHD2		1381683_at
1554014_at	CHD2		1397779_at
1554015_a_at	CHD2		1379830_at
1554015_a_at	CHD2		1381683_at
1554015_a_at	CHD2		1397779_at
1554016_a_at	C16orf57	1448583_at	1388987_at				BC016418
1554016_a_at	C16orf57						NM_133954
1554017_at	FLJ39378	1438438_at	1376498_at			NM_021430	NM_021430
1554017_at	FLJ39378	1450449_a_at	1379121_at
1554017_at	FLJ39378		1386645_at
1554018_at	GPNMB	1448303_at	1368187_at			NM_053110	NM_053110
1554019_s_at	C6orf182	1430848_a_at	1380259_at				NM_026643
1554019_s_at	C6orf182	1454047_a_at
1554020_at	BICD1	1427530_at				U90029	U90029
1554020_at	BICD1	1437548_at
1554020_at	BICD1	1451684_a_at
1554026_a_at	MYO10	1422544_at	1385367_at	100923_at		NM_019472	NM_019472
1554026_a_at	MYO10	1427363_at	1385409_at
1554026_a_at	MYO10	1450650_at	1393639_at
1554026_a_at	MYO10	1450651_at
1554027_a_at	SLC4A4	1421225_a_at	1369756_a_at	98457_at	AF004017_at	AF141934	AF141934
1554027_a_at	SLC4A4	1426432_a_at	1375823_at		rc_AI639446_at
1554027_a_at	SLC4A4	1450169_at	1379107_at
1554027_a_at	SLC4A4	1452071_at
1554029_a_at	KIAA0372		1395875_at
1554030_at	ARSB		1371021_at		D49434_at
1554030_at	ARSB		1380007_at
1554032_at	ARSB		1371021_at		D49434_at
1554032_at	ARSB		1380007_at
1554033_at	FRMD4A		1375402_at		rc_AI639387_at		NM_172475
1554033_at	FRMD4A		1389110_at
1554033_at	FRMD4A		1396840_at
1554034_a_at	FRMD4A		1375402_at		rc_AI639387_at		NM_172475
1554034_a_at	FRMD4A		1389110_at
1554034_a_at	FRMD4A		1396840_at
1554036_at	ZBTB24						NM_153398
1554037_a_at	ZBTB24						NM_153398
1554038_at	LARP2	1428244_at		94260_at		AK016857	AK016857
1554039_at	C14orf159	1424226_at					NM_145448
1554041_at	C20orf141					AK006141	AK006141
1554041_at	C20orf141						NM_025753
1554042_s_at	C20orf141					AK006141	AK006141
1554042_s_at	C20orf141						NM_025753
1554044_a_at	MRAP	1451371_at	1379491_at	104325_at			NM_029844
1554044_a_at	MRAP	1451966_at
1554045_at	ZNF24	1422810_at	1383445_at			NM_021559	NM_021559
1554045_at	ZNF24	1426895_at
1554045_at	ZNF24	1426896_at
1554045_at	ZNF24	1450762_s_at
1554047_at	TXNDC9	1424512_a_at	1379245_at	97900_at			NM_172054
1554047_at	TXNDC9	1436951_x_at	1390010_at
1554049_s_at	WDR42A	1434133_s_at	1372181_at	160776_at			NM_153555
1554049_s_at	WDR42A	1434134_at	1375672_at
1554049_s_at	WDR42A		1376360_at
1554049_s_at	WDR42A		1381872_at
1554049_s_at	WDR42A		1398991_at
1554049_s_at	WDR42A		1399138_at
1554050_at	SMPDL3B	1417300_at	1373850_at				NM_133888
1554052_at	CNOT1	1434251_at	1398951_at	99512_at			NM_153164
1554053_at	SPTLC1	1422690_at	1373203_at	100608_at	rc_AA892380_at	NM_009269	NM_009269
1554053_at	SPTLC1	1422691_at	1396024_at
1554053_at	SPTLC1	1436726_s_at
1554053_at	SPTLC1	1436727_x_at
1554059_at	SETMAR		1374603_at			AK017895	AK017895
1554060_s_at	SETMAR		1374603_at			AK017895	AK017895
1554063_at	C8orf76	1452215_at					NM_029418
1554065_at	FAM125B	1428121_at	1376370_at				AK012178
1554065_at	FAM125B	1428122_s_at	1379162_at
1554065_at	FAM125B	1428123_at	1381094_at
1554065_at	FAM125B		1396833_at
1554067_at	FLJ32549	1427954_at	1397781_at				NM_173022
1554068_s_at	FLJ32549	1427954_at	1397781_at				NM_173022
1554069_at	EPHA8	1419341_at	1371158_at	102682_at	X59290mRNA_at		NM_007939
1554069_at	EPHA8		1378728_at
1554069_at	EPHA8		1396154_at
1554071_at	CCDC67		1378710_at
1554072_s_at	CCDC67		1378710_at
1554074_s_at	SLFNL1		1377739_at
1554076_s_at	TMEM136		1379683_at		rc_AA800688_at
1554077_a_at	TMEM53	1451479_a_at	1372780_at		rc_AA892353_at		NM_026837
1554078_s_at	DNAJA3	1420629_a_at		97868_at		NM_023646	NM_023646
1554078_s_at	DNAJA3	1432066_at
1554078_s_at	DNAJA3	1449935_a_at
1554079_at	GALNTL4		1380688_at
1554080_at	RQCD1	1450887_at	1374331_at			NM_021383	NM_019662
1554080_at	RQCD1		1392544_at
1554080_at	RQCD1		1397778_at
1554082_a_at	NOL9		1395642_at			AK014568	AK014568
1554084_a_at	NOL9		1395642_at			AK014568	AK014568
1554085_at	DDX51	1428728_at	1373682_at	161060_i_at			NM_027156
1554086_at	TUBGCP3	1426707_at	1372660_at	104067_at
1554089_s_at	SBDS /// SBDSP	1426480_at	1374436_at	95752_at			AK020972
1554089_s_at	SBDS /// SBDSP		1384363_at
1554091_a_at	TIRAP	1418685_at		103693_at		NM_054096	NM_054096
1554091_a_at	TIRAP	1457676_at
1554093_a_at	SNAPC5	1427999_at	1373993_at		rc_AA892538_at
1554093_a_at	SNAPC5		1381205_at
1554093_a_at	SNAPC5		1398583_at
1554094_at	ENTPD5	1417382_at	1382434_at	92561_at		NM_007647	NM_007647
1554094_at	ENTPD5	1417383_at
1554094_at	ENTPD5	1417384_at
1554094_at	ENTPD5	1451765_a_at
1554096_a_at	PRR8 /// LOC727871 /// LOC730348 /// LOC732019		1376723_a_at
1554101_a_at	TMTC4	1428113_at	1379541_at			AK015064	AK015064
1554101_a_at	TMTC4	1432360_a_at				AK017580	AK017580
1554102_a_at	TMTC4	1428113_at	1379541_at			AK015064	AK015064
1554102_a_at	TMTC4	1432360_a_at				AK017580	AK017580
1554105_at	FAM11A	1435228_at	1390392_at	103756_at		AK010846	AK010846
1554105_at	FAM11A	1452093_at
1554110_at	CDCP1	1427095_at		104198_at			NM_133974
1554112_a_at	ULK2	1417846_at	1392474_at	95537_at	rc_AA892500_at	NM_013881	NM_013881
1554112_a_at	ULK2	1417847_at
1554112_a_at	ULK2	1448858_at
1554113_a_at	SLC4A8	1423443_at	1374095_at	97099_at	rc_AA685217_at	NM_021530	NM_021530
1554113_a_at	SLC4A8		1379350_at
1554113_a_at	SLC4A8		1382281_at
1554119_at	C16orf57	1448583_at	1388987_at				BC016418
1554119_at	C16orf57						NM_133954
1554121_at	HSD17B12	1450010_at	1368051_at	94276_at	U81186_at	NM_019657	NM_019657
1554121_at	HSD17B12	1450011_at			U81186_g_at
1554122_a_at	HSD17B12	1450010_at	1368051_at	94276_at	U81186_at	NM_019657	NM_019657
1554122_a_at	HSD17B12	1450011_at			U81186_g_at
1554128_at	SMAF1	1424729_at	1376296_at	96237_at			NM_145635
1554129_a_at	SMAF1	1424729_at	1376296_at	96237_at			NM_145635
1554131_at	KIAA1128	1452223_s_at				AK005931	AK005931
1554132_a_at	KIAA1128	1452223_s_at				AK005931	AK005931
1554133_at	RUFY2	1427993_at	1375758_at
1554133_at	RUFY2	1452631_at	1398658_at
1554140_at	WDR78	1434793_at		101470_at			NM_146254
1554141_s_at	WDR78	1434793_at		101470_at			NM_146254
1554145_a_at	CCDC128	1428655_at	1377692_at	104058_at	rc_AA893793_at		NM_028658
1554147_s_at	C3orf15	1428019_at
1554148_a_at	SLC33A1	1423621_a_at	1370134_at	160201_r_at		NM_015728	NM_015728
1554148_a_at	SLC33A1		1392317_at
1554148_a_at	SLC33A1		1393216_at
1554148_a_at	SLC33A1		1394543_at
1554149_at	CLDND1	1429555_at	1377935_at	160228_at			NM_171826
1554149_at	CLDND1	1431293_a_at	1390407_at
1554149_at	CLDND1	1437399_at
1554151_at	OGDH	1451274_at	1397782_at	96879_at		U02971	U02971
1554151_at	OGDH		1398072_at
1554152_a_at	OGDH	1451274_at	1397782_at	96879_at		U02971	U02971
1554152_a_at	OGDH		1398072_at
1554153_a_at	PHF21A	1418390_at	1374078_at				BC019181
1554153_a_at	PHF21A	1418391_at	1377674_at
1554154_at	GDAP2	1424057_at	1379377_at	104134_at		AK004887	AK004887
1554155_at	MCPH1		1382514_at				NM_173189
1554155_at	MCPH1		1391389_at
1554158_at	ZMYND11	1426531_at	1372068_at	97484_at		AK013813	AK013813
1554158_at	ZMYND11	1426532_at	1392154_at
1554158_at	ZMYND11	1436153_a_at	1392846_at
1554158_at	ZMYND11		1397302_at
1554159_a_at	ZMYND11	1426531_at	1372068_at	97484_at		AK013813	AK013813
1554159_a_at	ZMYND11	1426532_at	1392154_at
1554159_a_at	ZMYND11	1436153_a_at	1392846_at
1554159_a_at	ZMYND11		1397302_at
1554161_at	SLC25A27		1371141_at				NM_028711
1554161_at	SLC25A27		1387433_a_at
1554163_at	TWIST2	1448925_at	1369685_at	160939_at	Y08139_at	NM_007855	NM_007855
1554165_at	FAM53B		1377250_at			AK020830	AK020830
1554165_at	FAM53B		1391956_at
1554165_at	FAM53B		1396198_at
1554167_a_at	GOLGA7	1415672_at	1398895_at	93256_at		NM_020585	NM_020585
1554168_a_at	SH3KBP1	1431592_a_at	1370419_a_at		U90261UTR#1_at	NM_021389	AK004636
1554168_a_at	SH3KBP1	1432269_a_at	1380507_at		U90261UTR#1_g_at		NM_021389
1554168_a_at	SH3KBP1	1460337_at	1387957_a_at		rc_AA875172_at
1554170_a_at	LOC255374		1376718_at
1554171_at	ZMYM3	1417794_at	1380517_at		rc_AA875207_at	NM_019831	NM_019831
1554171_at	ZMYM3	1455017_a_at	1380922_at		rc_AI639419_at
1554172_a_at	ZMYM3	1417794_at	1380517_at		rc_AA875207_at	NM_019831	NM_019831
1554172_a_at	ZMYM3	1455017_a_at	1380922_at		rc_AI639419_at
1554177_a_at	ATP5S	1417970_at	1373212_at		rc_AA799829_at	NM_026536	NM_026536
1554177_a_at	ATP5S		1382446_at
1554178_a_at	FAM126B		1382818_at				NM_172513
1554178_a_at	FAM126B		1385108_at
1554178_a_at	FAM126B		1388548_at
1554178_a_at	FAM126B		1392614_at
1554179_s_at	LYNX1	1417283_at	1376184_at			NM_011838	NM_011838
1554179_s_at	LYNX1		1392821_at
1554181_at	FLJ30934		1384760_at
1554188_at	C11orf53					AK007796	AK007796
1554190_s_at	C10orf81	1427521_a_at
1554192_s_at	C4orf23	1460410_at	1390222_at				NM_030208
1554192_s_at	C4orf23		1394890_at
1554193_s_at	MANEA		1387570_at		AF023657_at		NM_172865
1554198_at	SH3YL1	1449579_at	1373267_at	103813_at		NM_013709	NM_013709
1554199_at	PTPRO	1417676_a_at	1368412_a_at	100427_at	D45412_s_at	NM_011216
1554199_at	PTPRO	1425863_a_at			U28938_at
1554199_at	PTPRO				rc_AI136174_s_at
1554201_at	CABP4	1425878_at					NM_144532
1554202_x_at	CABP4	1425878_at					NM_144532
1554205_s_at	ICA1L		1379640_at			AK006525	AK006525
1554206_at	TMLHE	1420725_at	1387357_at				BC010495
1554206_at	TMLHE	1420726_x_at					NM_138758
1554206_at	TMLHE	1420727_a_at
1554206_at	TMLHE	1452500_at
1554208_at	RP5-821D11.2						NM_028897
1554210_at	ZCCHC13						AK015789
1554212_s_at	KCNS2	1421342_at	1369848_at	101625_at			NM_008436
1554213_at	ARHGEF10	1452302_at	1374708_at				NM_172751
1554213_at	ARHGEF10	1452303_at
1554216_at	CCDC132	1432094_a_at	1398371_at			NM_024260	NM_024260
1554217_a_at	CCDC132	1432094_a_at	1398371_at			NM_024260	NM_024260
1554220_a_at	SMOX	1424268_at	1374556_at				NM_145533
1554229_at	LOC153222	1435169_at	1397607_at	98855_r_at
1554234_at	KATNAL2						NM_027721
1554237_at	SDCCAG8	1431203_at	1372874_at
1554237_at	SDCCAG8	1453946_a_at	1395801_at
1554239_s_at	ZADH2	1451277_at	1378216_at		rc_AA875639_at		NM_146090
1554239_s_at	ZADH2		1388731_at
1554240_a_at	ITGAL	1425367_at	1393347_at	94764_at		M60778	M60778
1554241_at	COCH	1423285_at	1382083_at	103317_at		NM_007728	NM_007728
1554242_a_at	COCH	1423285_at	1382083_at	103317_at		NM_007728	NM_007728
1554246_at	C1orf210	1450947_at	1374478_at		rc_AA892861_at	NM_025572	NM_025572
1554248_at	ZNF638	1417791_a_at	1373764_at	162409_r_at		NM_008717	NM_008717
1554248_at	ZNF638	1417792_at	1384795_at	95856_at
1554248_at	ZNF638	1447983_at	1394975_at	99999_at
1554249_a_at	ZNF638	1417791_a_at	1373764_at	162409_r_at		NM_008717	NM_008717
1554249_a_at	ZNF638	1417792_at	1384795_at	95856_at
1554249_a_at	ZNF638	1447983_at	1394975_at	99999_at
1554251_at	HP1BP3	1415751_at	1371637_at	96257_at	rc_AA892864_at	AK004938	AK004938
1554251_at	HP1BP3		1375247_at
1554251_at	HP1BP3		1375355_at
1554251_at	HP1BP3		1392310_at
1554251_at	HP1BP3		1395101_at
1554251_at	HP1BP3		1398738_at
1554256_a_at	PCNXL2		1378102_at
1554258_a_at	DNAJC5B	1418725_at		93211_at		NM_025489	NM_025489
1554259_at	GPSM1	1423689_a_at	1370590_at
1554259_at	GPSM1	1423690_s_at	1372383_at
1554259_at	GPSM1	1436917_s_at
1554260_a_at	FRYL	1415758_at		103567_at
1554260_a_at	FRYL	1427199_at
1554264_at	CKAP2	1434748_at	1384068_at	104322_at
1554268_at	MORN1		1383442_at
1554271_a_at	CENPL		1398608_at	93428_at			BC020064
1554274_a_at	SSH1		1382276_at
1554276_at	SART3	1417547_at	1373003_at	161432_f_at	rc_AI639476_s_at	NM_016926	NM_009121
1554276_at	SART3	1417548_at		97340_at
1554277_s_at	FANCM	1447935_at		95894_at
1554279_a_at	CXorf34						NM_172540
1554280_a_at	C9orf43					AK005419	AK005419
1554283_at	CCRN4L	1425837_a_at	1377869_at	101787_f_at		U70139	U70139
1554283_at	CCRN4L	1448715_x_at		162384_f_at
1554283_at	CCRN4L			93907_f_at
1554283_at	CCRN4L			93908_f_at
1554283_at	CCRN4L			93909_f_at
1554283_at	CCRN4L			97181_f_at
1554283_at	CCRN4L			98254_f_at
1554283_at	CCRN4L			99535_at
1554285_at	HAVCR2	1451584_at	1377263_at				NM_134250
1554288_at	KIAA1600	1423875_at	1374052_at		rc_AA875042_at		NM_145505
1554288_at	KIAA1600	1423876_at	1380431_at		rc_AA893000_at
1554288_at	KIAA1600		1390409_at
1554290_at	HERC3		1380046_at			AK017531	AK017531
1554290_at	HERC3		1389164_at
1554291_at	KIAA0701	1423513_at	1392559_at
1554291_at	KIAA0701	1451275_at	1395225_at
1554291_at	KIAA0701	1451276_at
1554292_a_at	KIAA0701	1423513_at	1392559_at
1554292_a_at	KIAA0701	1451275_at	1395225_at
1554292_a_at	KIAA0701	1451276_at
1554293_at	TTBK2	1420647_a_at	1371530_at	101009_at	S76054_s_at	AB046593	AB046593
1554293_at	TTBK2	1421485_at	1384908_at			NM_031170	NM_031170
1554293_at	TTBK2	1423691_x_at
1554293_at	TTBK2	1435989_x_at
1554294_s_at	TTBK2	1420647_a_at	1371530_at	101009_at	S76054_s_at	AB046593	AB046593
1554294_s_at	TTBK2	1421485_at	1384908_at			NM_031170	NM_031170
1554294_s_at	TTBK2	1423691_x_at
1554294_s_at	TTBK2	1435989_x_at
1554295_x_at	TTBK2	1420647_a_at	1371530_at	101009_at	S76054_s_at	AB046593	AB046593
1554295_x_at	TTBK2	1421485_at	1384908_at			NM_031170	NM_031170
1554295_x_at	TTBK2	1423691_x_at
1554295_x_at	TTBK2	1435989_x_at
1554296_at	CYP19A1	1449920_at	1369444_at	101200_at	M33986mRNA_at	NM_007810	NM_007810
1554299_at	NPAS4						NM_153553
1554303_at	HNMT	1417702_a_at	1385762_at		D10693_at	NM_080462	NM_080462
1554303_at	HNMT		1387382_at		S82579_s_at
1554306_at	ITPKB	1435272_at	1369757_at	104395_at	X74227cds_at
1554306_at	ITPKB		1388500_at
1554308_s_at	GABRA2	1421738_at	1397614_at	101215_at	L08491cds_at	NM_008066	NM_008066
1554309_at	EIF4G3	1426833_at	1373364_at	96850_at			NM_172703
1554309_at	EIF4G3		1391911_at
1554310_a_at	EIF4G3	1426833_at	1373364_at	96850_at			NM_172703
1554310_a_at	EIF4G3		1391911_at
1554311_a_at	SUPT6H	1417628_at	1374398_at	103668_at		NM_009297	NM_009297
1554314_at	C6orf141						AK018601
1554316_at	PGLS	1417722_at	1374523_at	95147_at		NM_025396	NM_025396
1554316_at	PGLS		1391769_at
1554317_s_at	C14orf172		1374945_at
1554318_at	LOC541473	1425101_a_at				NM_033571
1554319_at	RPS6KA5		1382271_at			AK013999	AK013999
1554319_at	RPS6KA5		1398582_at
1554321_a_at	NFS1	1416373_at	1387859_at	95065_at		NM_010911	NM_010911
1554321_a_at	NFS1	1431431_a_at
1554322_a_at	HDAC4		1376761_at
1554324_s_at	DYNC2LI1					AK008822	AK008822
1554325_at	DOCK2	1422808_s_at		103462_at		NM_033374	NM_033374
1554327_a_at	CANT1	1421476_a_at	1389588_at	103515_at		NM_029502	NM_029502
1554327_a_at	CANT1	1433709_at	1396446_at	162415_f_at
1554327_a_at	CANT1	1451688_s_at
1554328_at	STXBP4	1451063_at				NM_011505	NM_011505
1554328_at	STXBP4	1453989_at
1554329_x_at	STXBP4	1451063_at				NM_011505	NM_011505
1554329_x_at	STXBP4	1453989_at
1554331_a_at	LRRC18	1449894_at	1393462_at			NM_026253	NM_026253
1554331_a_at	LRRC18	1453112_a_at
1554332_a_at	SLCO4A1		1369437_at				NM_148933
1554332_a_at	SLCO4A1		1371513_at
1554332_a_at	SLCO4A1		1389067_at
1554332_a_at	SLCO4A1		1392639_at
1554333_at	DNAJA4	1418591_at	1387780_at		AA848268_at	NM_021422	NM_021422
1554333_at	DNAJA4	1418592_at	1395572_at		U95727_at
1554333_at	DNAJA4	1434196_at			rc_AI170685_at
1554333_at	DNAJA4				rc_AI170685_g_at
1554334_a_at	DNAJA4	1418591_at	1387780_at		AA848268_at	NM_021422	NM_021422
1554334_a_at	DNAJA4	1418592_at	1395572_at		U95727_at
1554334_a_at	DNAJA4	1434196_at			rc_AI170685_at
1554334_a_at	DNAJA4				rc_AI170685_g_at
1554337_at	FARP2	1424583_at	1374239_at				NM_145519
1554337_at	FARP2		1391798_at
1554339_a_at	COG3		1381522_at
1554339_a_at	COG3		1383206_at
1554340_a_at	C1orf187						AK011831
1554341_a_at	HEL308	1427554_at	1390560_at				AF436846
1554341_a_at	HEL308		1393611_at
1554342_s_at	HEL308	1427554_at	1390560_at				AF436846
1554342_s_at	HEL308		1393611_at
1554343_a_at	BRDG1	1421098_at	1382337_at			NM_019992	NM_019992
1554343_a_at	BRDG1		1393926_at
1554344_s_at	AQP12A /// LOC653437		1393874_at
1554345_a_at	DSG1 /// ZH2C2		1380194_at			AK018404	AK018404
1554345_a_at	DSG1 /// ZH2C2		1385018_at			X74335	X74335
1554345_a_at	DSG1 /// ZH2C2		1393725_at
1554345_a_at	DSG1 /// ZH2C2		1394095_at
1554346_at	GNB5	1422208_a_at	1382105_at	100122_at	AF001953_at	NM_010313	NM_010313
1554346_at	GNB5	1455632_at			AF001953_g_at
1554348_s_at	MGC13017	1452200_at	1373077_at	160125_at	rc_AA892308_at		AB041653
1554348_s_at	MGC13017		1375540_at				NM_029976
1554349_at	XRCC6BP1		1382856_at			AK004405	AK004405
1554349_at	XRCC6BP1						NM_026858
1554351_a_at	TIPRL	1433912_at		104052_at			NM_145513
1554351_a_at	TIPRL	1451587_a_at
1554354_at	SIAE	1416538_at	1377076_at	103933_at		NM_011734	NM_011734
1554354_at	SIAE	1416539_at	1393079_at
1554354_at	SIAE	1460387_a_at	1394628_at
1554355_a_at	SIAE	1416538_at	1377076_at	103933_at		NM_011734	NM_011734
1554355_a_at	SIAE	1416539_at	1393079_at
1554355_a_at	SIAE	1460387_a_at	1394628_at
1554356_at	GINS4	1417913_at	1389103_at			NM_024240	NM_024240
1554360_at	FCHSD2		1389074_at
1554360_at	FCHSD2		1395324_at
1554362_at	BTG4	1426520_at	1385736_at	98583_at		AJ005120	AJ005120
1554364_at	PPP2R5C	1425542_a_at	1373384_at	98993_at		U59418	NM_012023
1554364_at	PPP2R5C	1425725_s_at	1375298_at				U59418
1554364_at	PPP2R5C	1425726_x_at	1378502_at
1554364_at	PPP2R5C	1427003_at	1392498_at
1554364_at	PPP2R5C	1434205_at	1393261_at
1554364_at	PPP2R5C	1434206_s_at	1396336_at
1554364_at	PPP2R5C		1396946_at
1554365_a_at	PPP2R5C	1425542_a_at	1373384_at	98993_at		U59418	NM_012023
1554365_a_at	PPP2R5C	1425725_s_at	1375298_at				U59418
1554365_a_at	PPP2R5C	1425726_x_at	1378502_at
1554365_a_at	PPP2R5C	1427003_at	1392498_at
1554365_a_at	PPP2R5C	1434205_at	1393261_at
1554365_a_at	PPP2R5C	1434206_s_at	1396336_at
1554365_a_at	PPP2R5C		1396946_at
1554368_at	NT5C1B	1427715_a_at					NM_027588
1554371_at	PKD1L2	1451626_x_at				AK007293	AK007293
1554375_a_at	NR1H4	1419105_at	1369073_at	97969_at	U18374_at	NM_009108	NM_009108
1554376_s_at	PTPLA	1456315_a_at	1383696_at			NM_013935	NM_013935
1554376_s_at	PTPLA		1392953_at
1554377_a_at	CNTNAP4	1419044_at				AF333770	AF333770
1554378_a_at	PDE1C	1426036_a_at	1371219_a_at	100502_at	L41045_at	NM_011054	NM_011054
1554378_a_at	PDE1C	1429643_a_at	1378598_at
1554378_a_at	PDE1C		1388020_a_at
1554378_a_at	PDE1C		1394973_at
1554379_a_at	TP73	1427697_a_at					AK014503
1554379_a_at	TP73	1452325_at
1554383_a_at	TRAM2	1419342_at	1393090_at				NM_133252
1554384_at	PADI2	1418252_at	1378956_at	103526_at	J05022_at	NM_008812	NM_008812
1554384_at	PADI2		1387091_at		rc_AA900516_s_at
1554385_a_at	PADI2	1418252_at	1378956_at	103526_at	J05022_at	NM_008812	NM_008812
1554385_a_at	PADI2		1387091_at		rc_AA900516_s_at
1554386_at	CST9	1449285_at	1385763_at	103296_at		NM_009979	AK020314
1554386_at	CST9						NM_009979
1554388_at	VPS29	1417659_at	1371639_at	97876_at	rc_AA893173_at	NM_019780	NM_019780
1554388_at	VPS29	1417660_s_at
1554388_at	VPS29	1455302_at
1554390_s_at	ACTR2	1452587_at	1375424_at	104168_at			NM_146243
1554390_s_at	ACTR2		1384333_at	96896_at
1554390_s_at	ACTR2		1398626_s_at
1554391_at	TBK1	1422469_at	1376880_at	98087_at	rc_AI639447_at	NM_019786	NM_019786
1554391_at	TBK1	1460315_s_at
1554394_at	NELL1		1368120_at		U48246_at
1554396_at	UEVLD	1421785_at		95304_at		NM_016855	NM_016855
1554396_at	UEVLD	1455551_at
1554397_s_at	UEVLD	1421785_at		95304_at		NM_016855	NM_016855
1554397_s_at	UEVLD	1455551_at
1554400_at	TCTE3	1421682_a_at		99134_at		NM_011560	NM_011560
1554400_at	TCTE3	1421683_at
1554401_a_at	TCTE3	1421682_a_at		99134_at		NM_011560	NM_011560
1554401_a_at	TCTE3	1421683_at
1554406_a_at	CLEC7A	1420699_at	1382692_at			NM_020008	NM_020008
1554408_a_at	TK1	1416258_at	1372631_at	161150_at		NM_009387	NM_009387
1554408_a_at	TK1		1389858_at	96081_at
1554409_at	WBSCR16	1416622_at	1376941_at			NM_033572	NM_033572
1554410_a_at	WBSCR16 /// LOC653375	1416622_at	1376941_at			NM_033572	NM_033572
1554411_at	CTNNB1	1420811_a_at	1369733_at	160430_at		NM_007614	NM_007614
1554411_at	CTNNB1	1430533_a_at	1373067_at
1554411_at	CTNNB1	1450008_a_at	1375284_at
1554411_at	CTNNB1		1382602_at
1554414_a_at	OSGIN2	1424289_at	1380553_at				NM_145950
1554414_a_at	OSGIN2	1424290_at
1554415_at	TAF5L	1448195_at	1373449_at			AK003477	AK003477
1554417_s_at	APH1A	1424979_at	1388885_at	98078_at	rc_AA800566_at
1554417_s_at	APH1A	1424980_s_at			rc_AA800566_g_at
1554417_s_at	APH1A	1451554_a_at
1554418_s_at	SPOCK3	1449979_a_at	1394252_at			NM_023689	NM_023689
1554419_x_at	ZNF403	1426011_a_at	1372201_at			AB064543	AB064543
1554419_x_at	ZNF403		1382721_at
1554420_at	ATF3	1449363_at	1369268_at	104155_f_at	M63282_at	NM_007498	NM_007498
1554420_at	ATF3			104156_r_at
1554420_at	ATF3			161645_r_at
1554423_a_at	FBXO7		1367504_at				NM_153195
1554423_a_at	FBXO7		1370423_at
1554423_a_at	FBXO7		1399133_at
1554424_at	PDGFRA /// FIP1L1	1421222_at	1370941_at	104600_at	Z14118cds_at	NM_011058	NM_011058
1554424_at	PDGFRA /// FIP1L1	1421916_at	1373663_at	160332_at	Z14118cds_g_at	NM_024183	NM_024183
1554424_at	PDGFRA /// FIP1L1	1421917_at	1389621_at	161202_r_at	rc_AI137657_at
1554424_at	PDGFRA /// FIP1L1	1428280_at		95079_at	rc_AI232379_at
1554424_at	PDGFRA /// FIP1L1	1452720_a_at
1554428_s_at	NLGN2	1455143_at	1368895_at		U41662_at
1554428_s_at	NLGN2		1397705_at
1554429_a_at	DMWD		1374926_at	96193_at			BC031193
1554430_at	C21orf51	1417402_at		104076_at			NM_138743
1554432_x_at	C21orf51	1417402_at		104076_at			NM_138743
1554433_a_at	ZNF146					NM_011980	NM_011980
1554436_a_at	REG4	1418931_at				NM_026328	NM_026328
1554438_at	KIAA1217	1426880_at	1380182_at	97138_at			BB557242
1554438_at	KIAA1217	1457147_at	1397152_at
1554440_at	KIAA0513	1426446_at	1375952_at				NM_172286
1554440_at	KIAA0513	1452082_at	1396994_at
1554441_a_at	WAPAL						BC037674
1554442_at	BEST1						AF057171
1554443_s_at	BEST1						AF057171
1554444_s_at	C2orf18	1426220_at	1376502_at		rc_AI639351_at	AK015555	AK015555
1554444_s_at	C2orf18	1434048_at	1395537_at
1554445_at	ZNF85	1418291_at				AF242377	AF242377
1554449_at	MIER3						NM_172593
1554450_s_at	MIER3						NM_172593
1554451_s_at	CIP29 /// DNAJC14	1416095_x_at	1369714_at	160193_at		AK017830	AK017830
1554451_s_at	CIP29 /// DNAJC14	1426553_at	1373402_at	92565_at		NM_025364
1554451_s_at	CIP29 /// DNAJC14	1437546_at	1378789_at
1554451_s_at	CIP29 /// DNAJC14	1437547_s_at	1388344_at
1554451_s_at	CIP29 /// DNAJC14	1439438_a_at
1554451_s_at	CIP29 /// DNAJC14	1456626_a_at
1554452_a_at	HIG2	1421031_a_at	1376076_at			NM_023516	NM_023516
1554453_at	HNRPLL	1425255_s_at	1382606_at	103525_at			BC012849
1554453_at	HNRPLL	1427144_at	1391475_at				NM_144802
1554455_at	LINS1						NM_152815
1554456_a_at	LINS1						NM_152815
1554460_at	ST8SIA4	1419186_a_at		102318_at			NM_009183
1554460_at	ST8SIA4	1430391_a_at
1554462_a_at	DNAJB9	1417191_at	1387116_at	96679_at	rc_AI011998_at	NM_013760	NM_013760
1554462_a_at	DNAJB9			96680_at
1554464_a_at	CRTAP	1448592_at	1371847_at	103817_at	rc_AA891769_at	NM_019922	NM_019922
1554464_a_at	CRTAP		1375725_at
1554464_a_at	CRTAP		1377699_at
1554466_a_at	MGC13114		1372636_at	98124_at		AK002535	AK002535
1554466_a_at	MGC13114		1381068_at
1554468_s_at	FBF1	1425979_a_at	1383618_at	96335_at	rc_AA891689_at	AF241249	AF241249
1554468_s_at	FBF1	1430610_at	1389991_at		rc_AA891689_g_at	NM_024177	NM_024177
1554468_s_at	FBF1	1447961_s_at					NM_172571
1554469_at	ZBTB44	1427271_at	1379439_at				BC027138
1554469_at	ZBTB44	1427272_at					NM_172765
1554470_s_at	ZBTB44	1427271_at	1379439_at				BC027138
1554470_s_at	ZBTB44	1427272_at					NM_172765
1554471_a_at	ANKRD13C	1433521_at	1371636_at	161445_at
1554471_a_at	ANKRD13C		1380906_at	94424_at
1554471_a_at	ANKRD13C		1395551_at
1554471_a_at	ANKRD13C		1395552_s_at
1554472_a_at	PHF20L1	1418960_at	1376169_at
1554472_a_at	PHF20L1	1437563_at	1382092_at
1554472_a_at	PHF20L1		1383002_at
1554472_a_at	PHF20L1		1383932_at
1554472_a_at	PHF20L1		1386813_at
1554472_a_at	PHF20L1		1391998_at
1554473_at	SRGAP1	1431719_a_at	1391633_at
1554474_a_at	MOXD1	1422643_at	1378430_at			NM_021509	NM_021509
1554475_a_at	C19orf47	1431712_a_at	1378841_at
1554475_a_at	C19orf47		1380039_at
1554475_a_at	C19orf47		1394498_at
1554478_a_at	HEATR3						BC030373
1554478_a_at	HEATR3						NM_172757
1554480_a_at	SVH	1417062_at	1373946_at	104118_at		NM_026034	NM_026034
1554481_a_at	EPB41	1424092_at	1371439_at	160379_at	rc_AA893105_at
1554481_a_at	EPB41		1392311_at		rc_AA894008_at
1554481_a_at	EPB41		1392607_at
1554481_a_at	EPB41		1397923_at
1554482_a_at	SAR1B	1428163_at	1382666_at	94870_f_at			NM_025535
1554482_a_at	SAR1B		1388681_at	94871_r_at
1554483_at	TMEM37	1417611_at	1388103_at	95464_at		NM_019432	NM_019432
1554483_at	TMEM37			95465_s_at
1554485_s_at	TMEM37	1417611_at	1388103_at	95464_at		NM_019432	NM_019432
1554485_s_at	TMEM37			95465_s_at
1554487_a_at	CREBL1	1417173_at	1373429_at	92394_f_at		NM_017406	NM_017406
1554487_a_at	CREBL1			92395_r_at
1554488_at	CEP70	1422653_at				NM_023873	NM_023873
1554488_at	CEP70	1430231_a_at
1554489_a_at	CEP70	1422653_at				NM_023873	NM_023873
1554489_a_at	CEP70	1430231_a_at
1554491_a_at	SERPINC1	1417909_at	1376918_at	96846_at			NM_008223
1554491_a_at	SERPINC1		1392090_at
1554492_at	THADA		1376119_at
1554492_at	THADA		1380343_at
1554493_s_at	THADA		1376119_at
1554493_s_at	THADA		1380343_at
1554494_at	MTHFSD						NM_172761
1554495_s_at	MTHFSD						NM_172761
1554496_at	RAD51L1	1421430_at		103944_at		NM_009014	NM_009014
1554496_at	RAD51L1	1430486_at
1554499_s_at	PPA2	1424488_a_at	1377576_at	103881_at	rc_AA891800_at	AK003660	AK003660
1554499_s_at	PPA2				rc_AA891800_g_at		NM_146141
1554500_a_at	RGS7	1450659_at	1368373_at	93645_at		NM_011880	NM_011880
1554500_a_at	RGS7		1379829_at
1554500_a_at	RGS7		1391962_at
1554501_at	TSC22D4	1448412_a_at	1371550_at	94229_at		NM_023910	NM_023910
1554501_at	TSC22D4		1377159_at
1554501_at	TSC22D4		1382315_at
1554503_a_at	OSCAR	1425442_at
1554503_a_at	OSCAR	1451710_at
1554504_at	NAALAD2	1422671_s_at	1380845_at	161079_at		NM_028279	NM_028279
1554506_x_at	NAALAD2	1422671_s_at	1380845_at	161079_at		NM_028279	NM_028279
1554507_at	NAALAD2	1422671_s_at	1380845_at	161079_at		NM_028279	NM_028279
1554508_at	PIK3AP1	1421285_at	1376795_at			NM_031376	NM_031376
1554509_a_at	C10orf97	1418963_at	1382100_at			NM_024185	NM_024185
1554509_a_at	C10orf97		1393587_a_at
1554510_s_at	GHITM	1415881_at	1371574_at	100592_at		NM_078478	NM_078478
1554510_s_at	GHITM	1415882_at	1373142_at	160530_at
1554511_at	WWC1	1420009_at	1378972_at	104643_at			BC006733
1554511_at	WWC1	1427261_at	1379027_at	96518_at
1554512_a_at	CCDC123	1421948_a_at		102011_at		NM_028120	NM_028120
1554512_a_at	CCDC123	1421949_a_at
1554513_s_at	CCDC123	1421948_a_at		102011_at		NM_028120	NM_028120
1554513_s_at	CCDC123	1421949_a_at
1554514_at	FLJ20581		1377407_at
1554518_at	GSTCD		1382062_at
1554519_at	CD80	1427717_at	1388013_at	93905_at	U10925_s_at	D16220	AJ278965
1554519_at	CD80	1432826_a_at		93906_s_at			D16220
1554519_at	CD80	1451950_a_at
1554522_at	CNNM2	1423475_at	1380970_at			NM_033569
1554522_at	CNNM2	1451007_at	1382269_at
1554523_a_at	CNNM2	1423475_at	1380970_at			NM_033569
1554523_a_at	CNNM2	1451007_at	1382269_at
1554524_a_at	OLFM3	1425898_x_at	1370455_a_at				NM_153157
1554524_a_at	OLFM3	1426512_at					NM_153458
1554524_a_at	OLFM3	1452090_a_at
1554526_at	OLFM3	1425898_x_at	1370455_a_at				NM_153157
1554526_at	OLFM3	1426512_at					NM_153458
1554526_at	OLFM3	1452090_a_at
1554528_at	C3orf15	1428019_at
1554530_at	VSTM2	1452065_at	1378064_at				NM_145967
1554531_at	TTC12		1378523_at				NM_172770
1554533_at	C2	1416051_at	1383391_a_at	103673_at		NM_013484	NM_013484
[truncated: 63,536 more rows]
