# Supplementary material for: Microarray Meta-Analysis Identifies Acute Lung Injury Biomarkers in Donor Lungs That Predict Development of Primary Graft Failure in Recipients
Source: PLoS One. 2012 Oct 12;7(10):e45506. doi: 10.1371/journal.pone.0045506 (PMC3470558; doi:10.1371/journal.pone.0045506)
Supplement: Table S2 — Differentially expressed genes selected in one-hit model at FDR< = 0.1. (CSV) [file pone.0045506.s005.csv]

ProbeSetID	Overall MES	Adjusted Pvalue	No. of. Experiments	Entrez Gene	Gene Symbol	Gene Title
1556829_at	4.73913	0.00034	3	25976 /// 732159	TIPARP /// LOC732159	TCDD-inducible poly(ADP-ribose) polymerase /// hypothetical protein LOC732159
212665_at	4.73913	0.00034	3	25976	TIPARP	TCDD-inducible poly(ADP-ribose) polymerase
202934_at	2.03286	0.00045	8	3099	HK2	hexokinase 2
222305_at	2.03286	0.00045	8	3099	HK2	hexokinase 2
203725_at	3.62585	0.00139	8	1647	GADD45A	growth arrest and DNA-damage-inducible
1554283_at	2.5881	0.00203	6	25819	CCRN4L	CCR4 carbon catabolite repression 4-like (S. cerevisiae)
205600_x_at	-1.97164	0.00203	6	3215	HOXB5	homeobox B5
205601_s_at	-1.97164	0.00203	6	3215	HOXB5	homeobox B5
207732_s_at	-1.6696	0.00203	8	1741	DLG3	discs
212727_at	-1.6696	0.00203	8	1741	DLG3	discs
212728_at	-1.6696	0.00203	8	1741	DLG3	discs
212729_at	-1.6696	0.00203	8	1741	DLG3	discs
220671_at	2.5881	0.00203	6	25819	CCRN4L	CCR4 carbon catabolite repression 4-like (S. cerevisiae)
229638_at	-1.97431	0.00203	6	79191	IRX3	iroquois homeobox protein 3
232979_at	-1.97164	0.00203	6	3215	HOXB5	Homeobox B5
226314_at	-2.16224	0.0025	5	113189	D4ST1	dermatan 4 sulfotransferase 1
1555779_a_at	-2.06111	0.00251	5	973	CD79A	CD79a molecule
205049_s_at	-2.06111	0.00251	5	973	CD79A	CD79a molecule
207630_s_at	3.01025	0.00254	8	1390	CREM	cAMP responsive element modulator
209967_s_at	3.01025	0.00254	8	1390	CREM	cAMP responsive element modulator
210171_s_at	3.01025	0.00254	8	1390	CREM	cAMP responsive element modulator
214508_x_at	3.01025	0.00254	8	1390	CREM	cAMP responsive element modulator
221667_s_at	1.85073	0.00254	6	26353	HSPB8	heat shock 22kDa protein 8
228092_at	3.01025	0.00254	8	1390	CREM	cAMP responsive element modulator
230511_at	3.01025	0.00254	8	1390	CREM	cAMP responsive element modulator
233057_at	1.85073	0.00254	6	26353	HSPB8	heat shock 22kDa protein 8
241740_at	3.01025	0.00254	8	1390	CREM	CAMP responsive element modulator
202790_at	1.58329	0.00325	8	1366	CLDN7	claudin 7
209195_s_at	-1.58544	0.00359	8	112	ADCY6	adenylate cyclase 6
216743_at	-1.58544	0.00359	8	112	ADCY6	Adenylate cyclase 6
223394_at	1.74073	0.00359	6	29950	SERTAD1	SERTA domain containing 1
200667_at	1.7468	0.00374	8	7323	UBE2D3	ubiquitin-conjugating enzyme E2D 3 (UBC4/5 homolog
200668_s_at	1.7468	0.00374	8	7323	UBE2D3	ubiquitin-conjugating enzyme E2D 3 (UBC4/5 homolog
200669_s_at	1.7468	0.00374	8	7323	UBE2D3	ubiquitin-conjugating enzyme E2D 3 (UBC4/5 homolog
201550_x_at	1.55357	0.00374	8	71	ACTG1	actin
203625_x_at	1.69762	0.00374	6	4162	MCAM	melanoma cell adhesion molecule
206907_at	1.94356	0.00374	5	8744	TNFSF9	tumor necrosis factor (ligand) superfamily
209086_x_at	1.69762	0.00374	6	4162	MCAM	melanoma cell adhesion molecule
209087_x_at	1.69762	0.00374	6	4162	MCAM	melanoma cell adhesion molecule
210869_s_at	1.69762	0.00374	6	4162	MCAM	melanoma cell adhesion molecule
211042_x_at	1.69762	0.00374	6	4162	MCAM	melanoma cell adhesion molecule /// melanoma cell adhesion molecule
211340_s_at	1.69762	0.00374	6	4162	MCAM	melanoma cell adhesion molecule
211970_x_at	1.55357	0.00374	8	71	ACTG1	actin
211983_x_at	1.55357	0.00374	8	71	ACTG1	actin
211995_x_at	1.55357	0.00374	8	71	ACTG1	actin
212363_x_at	1.55357	0.00374	8	71	ACTG1	actin
212988_x_at	1.55357	0.00374	8	71	ACTG1	actin
213214_x_at	1.55357	0.00374	8	71	ACTG1	actin
221309_at	1.76548	0.00374	6	84991	RBM17	RNA binding motif protein 17
221607_x_at	1.55357	0.00374	8	71	ACTG1	actin
223966_at	1.7468	0.00374	8	7323	UBE2D3	ubiquitin-conjugating enzyme E2D 3 (UBC4/5 homolog
224585_x_at	1.55357	0.00374	8	71	ACTG1	actin
224780_at	1.70608	0.00374	6	84991	RBM17	RNA binding motif protein 17
224781_s_at	1.70608	0.00374	6	84991	RBM17	RNA binding motif protein 17
225751_at	1.70608	0.00374	6	84991	RBM17	RNA binding motif protein 17
227583_at	1.55357	0.00374	8	71	ACTG1	actin
230171_at	1.7468	0.00374	8	7323	UBE2D3	Ubiquitin-conjugating enzyme E2D 3 (UBC4/5 homolog
233303_at	1.7468	0.00374	8	7323	UBE2D3	Ubiquitin-conjugating enzyme E2D 3 (UBC4/5 homolog
240383_at	1.7468	0.00374	8	7323	UBE2D3	ubiquitin-conjugating enzyme E2D 3 (UBC4/5 homolog
242403_at	1.7468	0.00374	8	7323	UBE2D3	Ubiquitin-conjugating enzyme E2D 3 (UBC4/5 homolog
243046_at	1.7468	0.00374	8	7323	UBE2D3	Ubiquitin-conjugating enzyme E2D 3 (UBC4/5 homolog
1559452_a_at	1.85168	0.00398	5	6482	ST3GAL1	ST3 beta-galactoside alpha-2
201259_s_at	1.67678	0.00398	6	6856	SYPL1	synaptophysin-like 1
201260_s_at	1.67678	0.00398	6	6856	SYPL1	synaptophysin-like 1
208322_s_at	1.85168	0.00398	5	6482	ST3GAL1	ST3 beta-galactoside alpha-2
208736_at	1.67085	0.00398	6	10094	ARPC3	actin related protein 2/3 complex
215874_at	1.85168	0.00398	5	6482	ST3GAL1	ST3 beta-galactoside alpha-2
215875_at	1.85168	0.00398	5	6482	ST3GAL1	ST3 beta-galactoside alpha-2
213774_s_at	1.48572	0.00456	8	---	---	---
201289_at	1.98196	0.00494	8	3491	CYR61	cysteine-rich
210764_s_at	1.98196	0.00494	8	3491	CYR61	cysteine-rich
220688_s_at	1.47374	0.00497	8	51154	MRT4	mRNA turnover 4 homolog (S. cerevisiae)
1569791_at	-1.63756	0.0052	6	6789	STK4	serine/threonine kinase 4
205411_at	-1.63756	0.0052	6	6789	STK4	serine/threonine kinase 4
211085_s_at	-1.63756	0.0052	6	6789	STK4	serine/threonine kinase 4 /// serine/threonine kinase 4
223746_at	-1.63756	0.0052	6	6789	STK4	serine/threonine kinase 4
236259_at	-1.63756	0.0052	6	6789	STK4	serine/threonine kinase 4
243981_at	-1.63756	0.0052	6	6789	STK4	serine/threonine kinase 4
203945_at	1.70245	0.00566	8	384	ARG2	arginase
1559548_at	-2.22134	0.00624	8	93	ACVR2B	Activin A receptor
236126_at	-2.22134	0.00624	8	93	ACVR2B	activin A receptor
1558938_at	-1.70829	0.00729	5	51016	C14orf122	Chromosome 14 open reading frame 122
219043_s_at	1.57935	0.00729	6	285359 /// 644850 /// 79031	PDCL3 /// LOC285359 /// LOC644850	phosducin-like 3 /// phosducin-like 3 pseudogene /// similar to phosducin-like 3
219203_at	-1.70829	0.00729	5	51016	C14orf122	chromosome 14 open reading frame 122
218551_at	-1.98246	0.00748	4	60672 /// 79230	RP5-1077B9.4 /// ZNF557	invasion inhibitory protein 45 /// zinc finger protein 557
48659_at	-1.98246	0.00748	4	60672 /// 79230	RP5-1077B9.4 /// ZNF557	invasion inhibitory protein 45 /// zinc finger protein 557
205207_at	3.14848	0.00768	8	3569	IL6	interleukin 6 (interferon
225364_at	-1.58914	0.00768	6	6789	STK4	serine/threonine kinase 4
204363_at	3.66142	0.00829	8	2152	F3	coagulation factor III (thromboplastin
233167_at	-2.16231	0.00829	4	83642	RP3-402G11.5	selenoprotein O
233168_s_at	-2.16231	0.00829	4	83642	RP3-402G11.5	selenoprotein O
219859_at	1.90791	0.00842	5	26253	CLEC4E	C-type lectin domain family 4
222934_s_at	1.90791	0.00842	5	26253	CLEC4E	C-type lectin domain family 4
1557257_at	2.31737	0.00851	6	8915	BCL10	B-cell CLL/lymphoma 10
1557258_a_at	2.31737	0.00851	6	8915	BCL10	B-cell CLL/lymphoma 10
205263_at	2.31737	0.00851	6	8915	BCL10	B-cell CLL/lymphoma 10
218431_at	-2.29094	0.00851	3	63894	C14orf133	chromosome 14 open reading frame 133
203622_s_at	1.79856	0.01011	6	56902	PNO1	partner of NOB1 homolog (S. cerevisiae)
204834_at	1.52832	0.01011	6	10875	FGL2	fibrinogen-like 2
211697_x_at	1.79856	0.01011	6	56902	PNO1	partner of NOB1 homolog (S. cerevisiae) /// partner of NOB1 homolog (S. cerevisiae)
213844_at	-1.85452	0.01011	8	3202	HOXA5	homeobox A5
227265_at	1.52832	0.01011	6	10875	FGL2	fibrinogen-like 2
230080_at	-1.85452	0.01011	8	3202	HOXA5	Homeobox A5
242528_at	-1.85452	0.01011	8	3202	HOXA5	Homeobox A5
242627_at	1.79856	0.01011	6	56902	PNO1	Partner of NOB1 homolog (S. cerevisiae)
242905_at	1.79856	0.01011	6	56902	PNO1	partner of NOB1 homolog (S. cerevisiae)
1570058_at	-1.87245	0.01049	4	84787	SUV420H2	suppressor of variegation 4-20 homolog 2 (Drosophila)
205403_at	2.80161	0.01049	8	7850	IL1R2	interleukin 1 receptor
211372_s_at	2.80161	0.01049	8	7850	IL1R2	interleukin 1 receptor
224431_s_at	-1.87245	0.01049	4	84787	SUV420H2	suppressor of variegation 4-20 homolog 2 (Drosophila) /// suppressor of variegation 4-20 homolog 2 (Drosophila)
201438_at	-1.66453	0.01129	5	1293	COL6A3	collagen
217850_at	2.11197	0.01219	6	26354	GNL3	guanine nucleotide binding protein-like 3 (nucleolar)
203946_s_at	1.65365	0.01227	8	384	ARG2	arginase
223296_at	2.41732	0.01246	5	84275	SLC25A33	solute carrier family 25
1569111_at	-1.35589	0.01271	8	9580	SOX13	SRY (sex determining region Y)-box 13
202391_at	1.34269	0.01271	8	10409	BASP1	brain abundant
209736_at	-1.35589	0.01271	8	9580	SOX13	SRY (sex determining region Y)-box 13
228589_at	1.34269	0.01271	8	10409	BASP1	Brain abundant
38918_at	-1.35589	0.01271	8	9580	SOX13	SRY (sex determining region Y)-box 13
223454_at	1.56741	0.0128	5	58191	CXCL16	chemokine (C-X-C motif) ligand 16
206662_at	1.46494	0.01294	6	2745	GLRX	glutaredoxin (thioltransferase)
209276_s_at	1.46494	0.01294	6	2745	GLRX	glutaredoxin (thioltransferase)
200885_at	1.3469	0.01321	8	389	RHOC	ras homolog gene family
235742_at	1.3469	0.01321	8	389	RHOC	Ras homolog gene family
1553427_at	4.30301	0.0134	1	170689	ADAMTS15	ADAM metallopeptidase with thrombospondin type 1 motif
1558712_at	-1.61037	0.01447	6	80194	TMEM134	Transmembrane protein 134
218531_at	-1.61037	0.01447	6	80194	TMEM134	transmembrane protein 134
233018_at	-1.61037	0.01447	6	80194	TMEM134	Transmembrane protein 134
206374_at	1.82786	0.01484	6	1850	DUSP8	dual specificity phosphatase 8
210158_at	-1.47036	0.01559	6	2072	ERCC4	excision repair cross-complementing rodent repair deficiency
1564472_at	-1.48058	0.01586	8	5154	PDGFA	Platelet-derived growth factor alpha polypeptide
205463_s_at	-1.48058	0.01586	8	5154	PDGFA	platelet-derived growth factor alpha polypeptide
216867_s_at	-1.48058	0.01586	8	5154	PDGFA	platelet-derived growth factor alpha polypeptide
1558354_s_at	1.44787	0.01671	6	7150	TOP1	Topoisomerase (DNA) I
238988_at	1.44787	0.01671	6	7150	TOP1	Topoisomerase (DNA) I
239404_at	1.44787	0.01671	6	7150	TOP1	Topoisomerase (DNA) I
1563320_at	2.54471	0.01721	2	23514	KIAA0146	KIAA0146
212523_s_at	2.54471	0.01721	2	23514	KIAA0146	KIAA0146
228325_at	2.54471	0.01721	2	23514	KIAA0146	KIAA0146
232559_at	2.54471	0.01721	2	23514	KIAA0146	KIAA0146
236284_at	2.54471	0.01721	2	23514	KIAA0146	KIAA0146
210845_s_at	2.45942	0.0185	8	5329	PLAUR	plasminogen activator
211924_s_at	2.45942	0.0185	8	5329	PLAUR	plasminogen activator
214866_at	2.45942	0.0185	8	5329	PLAUR	plasminogen activator
212893_at	2.94668	0.01854	2	26009	ZZZ3	zinc finger
229325_at	2.94668	0.01854	2	26009	ZZZ3	zinc finger
239372_at	2.94668	0.01854	2	26009	ZZZ3	Zinc finger
1567013_at	1.94996	0.01968	8	4780	NFE2L2	nuclear factor (erythroid-derived 2)-like 2
1567014_s_at	1.94996	0.01968	8	4780	NFE2L2	nuclear factor (erythroid-derived 2)-like 2
1567015_at	1.94996	0.01968	8	4780	NFE2L2	nuclear factor (erythroid-derived 2)-like 2
201146_at	1.94996	0.01968	8	4780	NFE2L2	nuclear factor (erythroid-derived 2)-like 2
209230_s_at	1.26286	0.01968	8	26471	NUPR1	nuclear protein 1
220028_at	-2.09801	0.01968	8	93	ACVR2B	activin A receptor
234450_at	1.41035	0.01968	6	128674	PROKR2	prokineticin receptor 2
239240_at	1.94996	0.01968	8	4780	NFE2L2	Nuclear factor (erythroid-derived 2)-like 2
243113_at	1.94996	0.01968	8	4780	NFE2L2	Nuclear factor (erythroid-derived 2)-like 2
200632_s_at	1.41844	0.02101	6	10397	NDRG1	N-myc downstream regulated gene 1
240991_at	1.41844	0.02101	6	10397	NDRG1	N-myc downstream regulated gene 1
202168_at	1.4007	0.02102	6	6880	TAF9	TAF9 RNA polymerase II
203893_at	1.4007	0.02102	6	6880	TAF9	TAF9 RNA polymerase II
210761_s_at	-2.72473	0.02102	6	2886	GRB7	growth factor receptor-bound protein 7
202400_s_at	1.49401	0.02116	5	6722	SRF	serum response factor (c-fos serum response element-binding transcription factor)
202401_s_at	1.49401	0.02116	5	6722	SRF	serum response factor (c-fos serum response element-binding transcription factor)
210190_at	2.56325	0.02128	3	8676	STX11	syntaxin 11
235670_at	2.56325	0.02128	3	8676	STX11	Syntaxin 11
202465_at	-1.2613	0.02206	8	5118	PCOLCE	procollagen C-endopeptidase enhancer
219709_x_at	-1.73498	0.02206	4	65990	C16orf24	chromosome 16 open reading frame 24
206932_at	1.36331	0.02228	6	9023	CH25H	cholesterol 25-hydroxylase
1553759_at	-2.33492	0.02237	2	254394	MCMDC1	minichromosome maintenance deficient domain containing 1
204924_at	1.46466	0.02322	5	7097	TLR2	toll-like receptor 2
223370_at	1.45992	0.02322	5	65977	PLEKHA3	pleckstrin homology domain containing
227658_s_at	1.45992	0.02322	5	65977	PLEKHA3	pleckstrin homology domain containing
227659_at	1.45992	0.02322	5	65977	PLEKHA3	pleckstrin homology domain containing
1555359_at	-1.36481	0.02387	6	9091	PIGQ	phosphatidylinositol glycan anchor biosynthesis
204144_s_at	-1.36481	0.02387	6	9091	PIGQ	phosphatidylinositol glycan anchor biosynthesis
1554059_at	-1.86226	0.02418	4	6419	SETMAR	SET domain and mariner transposase fusion gene
1554060_s_at	-1.86226	0.02418	4	6419	SETMAR	SET domain and mariner transposase fusion gene
203499_at	3.08182	0.02418	6	1969	EPHA2	EPH receptor A2
206554_x_at	-1.86226	0.02418	4	6419	SETMAR	SET domain and mariner transposase fusion gene
210277_at	1.23636	0.02418	8	11154	AP4S1	adaptor-related protein complex 4
210278_s_at	1.23636	0.02418	8	11154	AP4S1	adaptor-related protein complex 4
212164_at	1.37007	0.02418	6	92703	TMEM183A	transmembrane protein 183A
212165_at	1.37007	0.02418	6	92703	TMEM183A	transmembrane protein 183A
217893_s_at	1.37421	0.02418	6	79647	C1orf108	chromosome 1 open reading frame 108
222458_s_at	1.37421	0.02418	6	79647	C1orf108	chromosome 1 open reading frame 108
222459_at	1.37421	0.02418	6	79647	C1orf108	chromosome 1 open reading frame 108
1556442_x_at	1.44567	0.0252	5	27342	RABGEF1	RAB guanine nucleotide exchange factor (GEF) 1
1557852_at	1.36145	0.0252	6	1912	PHC2	Polyhomeotic homolog 2 (Drosophila)
1563841_at	-1.35378	0.0252	6	4212	MEIS2	Meis1
1566161_at	-1.35378	0.0252	6	4212	MEIS2	Meis1
1566162_x_at	-1.35378	0.0252	6	4212	MEIS2	Meis1
1566163_at	-1.35378	0.0252	6	4212	MEIS2	Meis1
1570061_at	1.37175	0.0252	8	7879	RAB7	RAB7
200919_at	1.36145	0.0252	6	1912	PHC2	polyhomeotic homolog 2 (Drosophila)
201012_at	2.09582	0.0252	8	301	ANXA1	annexin A1
202021_x_at	1.57502	0.0252	6	10209	EIF1	eukaryotic translation initiation factor 1
203515_s_at	1.85399	0.0252	3	10654	PMVK	phosphomevalonate kinase
205239_at	3.71554	0.0252	8	374 /// 727738	AREG /// LOC727738	amphiregulin (schwannoma-derived growth factor) /// similar to Amphiregulin precursor (AR) (Colorectum cell-derived growth factor) (CRDGF)
205861_at	-2.57523	0.0252	2	6689	SPIB	Spi-B transcription factor (Spi-1/PU.1 related) /// Spi-B transcription factor (Spi-1/PU.1 related)
206868_at	-2.42199	0.0252	4	9754	STARD8	START domain containing 8
207480_s_at	-1.35378	0.0252	6	4212	MEIS2	Meis1
207519_at	-1.8424	0.0252	8	6532	SLC6A4	solute carrier family 6 (neurotransmitter transporter
211956_s_at	1.57502	0.0252	6	10209	EIF1	eukaryotic translation initiation factor 1
211960_s_at	1.37175	0.0252	8	7879	RAB7	RAB7
211961_s_at	1.37175	0.0252	8	7879	RAB7	RAB7
212130_x_at	1.57502	0.0252	6	10209	EIF1	eukaryotic translation initiation factor 1
212225_at	1.57502	0.0252	6	10209	EIF1	eukaryotic translation initiation factor 1
212227_x_at	1.57502	0.0252	6	10209	EIF1	eukaryotic translation initiation factor 1
212283_at	-3.4899	0.0252	5	375790	AGRIN	agrin
212285_s_at	-3.4899	0.0252	5	375790	AGRIN	agrin
215564_at	3.71554	0.0252	8	374	AREG	Amphiregulin (schwannoma-derived growth factor)
217267_s_at	1.37175	0.0252	8	7879	RAB7	RAB7
217268_at	1.37175	0.0252	8	7879	RAB7	RAB7
217410_at	-3.4899	0.0252	5	375790	AGRIN	agrin
217419_x_at	-3.4899	0.0252	5	375790	AGRIN	agrin
218310_at	1.44567	0.0252	5	27342	RABGEF1	RAB guanine nucleotide exchange factor (GEF) 1
219042_at	-3.13767	0.0252	3	11178	LZTS1	leucine zipper
219058_x_at	1.33493	0.0252	6	64129	TINAGL1	tubulointerstitial nephritis antigen-like 1
219333_s_at	-1.34776	0.0252	6	11132	CAPN10	calpain 10
219549_s_at	1.34701	0.0252	6	10313	RTN3	reticulon 3
219818_s_at	-1.41817	0.0252	5	55094	GPATCH1	G patch domain containing 1
221040_at	-1.34776	0.0252	6	11132	CAPN10	calpain 10
221719_s_at	-3.13767	0.0252	3	11178	LZTS1	leucine zipper
221721_s_at	-3.13767	0.0252	3	11178	LZTS1	leucine zipper
221722_x_at	-3.13767	0.0252	3	11178	LZTS1	leucine zipper
222107_x_at	-3.13767	0.0252	3	11178	LZTS1	leucine zipper
224564_s_at	1.34701	0.0252	6	10313	RTN3	reticulon 3
225252_at	2.22032	0.0252	4	140809	SRXN1	sulfiredoxin 1 homolog (S. cerevisiae)
227602_at	1.37175	0.0252	8	7879	RAB7	RAB7
228967_at	1.57502	0.0252	6	10209	EIF1	Eukaryotic translation initiation factor 1
231292_at	2.27574	0.0252	3	493861	EID3	EP300 interacting inhibitor of differentiation 3
232739_at	-2.57523	0.0252	2	6689	SPIB	Spi-B transcription factor (Spi-1/PU.1 related)
233011_at	2.09582	0.0252	8	301	ANXA1	Annexin A1
233386_at	-1.35378	0.0252	6	4212	MEIS2	Meis1
233702_x_at	1.44567	0.0252	5	27342	RABGEF1	RAB guanine nucleotide exchange factor (GEF) 1
236438_at	1.44567	0.0252	5	27342	RABGEF1	RAB guanine nucleotide exchange factor (GEF) 1
238131_at	1.36145	0.0252	6	1912	PHC2	polyhomeotic homolog 2 (Drosophila)
239405_at	1.37175	0.0252	8	7879	RAB7	RAB7
244418_at	1.34701	0.0252	6	10313	RTN3	Reticulon 3
47550_at	-3.13767	0.0252	3	11178	LZTS1	leucine zipper
204221_x_at	2.14126	0.02559	3	11010	GLIPR1	GLI pathogenesis-related 1 (glioma)
204222_s_at	2.14126	0.02559	3	11010	GLIPR1	GLI pathogenesis-related 1 (glioma)
207090_x_at	-1.60157	0.02559	5	22835	ZFP30	zinc finger protein 30 homolog (mouse)
226136_at	2.14126	0.02559	3	11010	GLIPR1	GLI pathogenesis-related 1 (glioma)
226142_at	2.14126	0.02559	3	11010	GLIPR1	GLI pathogenesis-related 1 (glioma)
233515_at	2.14126	0.02559	3	11010	GLIPR1	GLI pathogenesis-related 1 (glioma)
239668_at	2.14126	0.02559	3	11010	GLIPR1	GLI pathogenesis-related 1 (glioma)
217742_s_at	1.44645	0.02577	5	51322	WAC	WW domain containing adaptor with coiled-coil
219679_s_at	1.44645	0.02577	5	51322	WAC	WW domain containing adaptor with coiled-coil
222389_s_at	1.44645	0.02577	5	51322	WAC	WW domain containing adaptor with coiled-coil
230154_at	1.44645	0.02577	5	51322	WAC	WW domain containing adaptor with coiled-coil
235181_at	2.30759	0.02577	2	129450	FLJ37953	hypothetical protein FLJ37953
235686_at	2.30759	0.02577	2	129450	FLJ37953	hypothetical protein FLJ37953
241825_at	2.30759	0.02577	2	129450	FLJ37953	hypothetical protein FLJ37953
242427_at	1.44645	0.02577	5	51322	WAC	WW domain containing adaptor with coiled-coil
204927_at	-1.66435	0.02585	5	8045	RASSF7	Ras association (RalGDS/AF-6) domain family 7
40359_at	-1.66435	0.02585	5	8045	RASSF7	Ras association (RalGDS/AF-6) domain family 7
1569203_at	2.36325	0.02621	8	2920	CXCL2	chemokine (C-X-C motif) ligand 2
204470_at	2.36325	0.02621	8	2919	CXCL1	chemokine (C-X-C motif) ligand 1 (melanoma growth stimulating activity
204905_s_at	1.63791	0.02621	5	9521	EEF1E1	eukaryotic translation elongation factor 1 epsilon 1
207850_at	2.36325	0.02621	8	2921	CXCL3	chemokine (C-X-C motif) ligand 3
209774_x_at	2.36325	0.02621	8	2920	CXCL2	chemokine (C-X-C motif) ligand 2
210284_s_at	1.30879	0.02621	6	23118	MAP3K7IP2	mitogen-activated protein kinase kinase kinase 7 interacting protein 2
213907_at	1.63791	0.02621	5	9521	EEF1E1	Eukaryotic translation elongation factor 1 epsilon 1
214742_at	-1.43341	0.02621	5	22994	AZI1	5-azacytidine induced 1
230101_at	2.36325	0.02621	8	2920	CXCL2	Chemokine (C-X-C motif) ligand 2
1316_at	-2.05815	0.0269	5	7067	THRA	thyroid hormone receptor
204100_at	-2.05815	0.0269	5	7067	THRA	thyroid hormone receptor
208290_s_at	1.96737	0.0269	6	1983	EIF5	eukaryotic translation initiation factor 5
208705_s_at	1.96737	0.0269	6	1983	EIF5	eukaryotic translation initiation factor 5
208706_s_at	1.96737	0.0269	6	1983	EIF5	eukaryotic translation initiation factor 5
208707_at	1.96737	0.0269	6	1983	EIF5	eukaryotic translation initiation factor 5
208708_x_at	1.96737	0.0269	6	1983	EIF5	eukaryotic translation initiation factor 5
214883_at	-2.05815	0.0269	5	7067	THRA	thyroid hormone receptor
35846_at	-2.05815	0.0269	5	7067	THRA	thyroid hormone receptor
225714_s_at	-1.45162	0.02715	5	---	---	---
205365_at	-1.63472	0.02767	4	3216	HOXB6	homeobox B6
205366_s_at	-1.63472	0.02767	4	3216	HOXB6	homeobox B6
202632_at	-3.26835	0.03	1	1801	DPH1	DPH1 homolog (S. cerevisiae)
237204_at	-3.26835	0.03	1	1801	DPH1	DPH1 homolog (S. cerevisiae)
234980_at	1.93667	0.03001	3	148534	TMEM56	Transmembrane protein 56
237515_at	1.93667	0.03001	3	148534	TMEM56	Transmembrane protein 56
204960_at	-1.50779	0.03059	6	5790	PTPRCAP	protein tyrosine phosphatase
211952_at	1.3122	0.03103	6	3843	RANBP5	RAN binding protein 5
211953_s_at	1.3122	0.03103	6	3843	RANBP5	RAN binding protein 5
211954_s_at	1.3122	0.03103	6	3843	RANBP5	RAN binding protein 5
211955_at	1.3122	0.03103	6	3843	RANBP5	RAN binding protein 5
236906_x_at	1.3122	0.03103	6	3843	RANBP5	RAN binding protein 5
208924_at	1.43687	0.03246	5	26994	RNF11	ring finger protein 11
226510_at	-2.86002	0.03246	3	25938	HEATR5A	HEAT repeat containing 5A
203918_at	-1.52832	0.03348	4	5097	PCDH1	protocadherin 1 (cadherin-like 1)
215277_at	-1.52832	0.03348	4	5097	PCDH1	protocadherin 1 (cadherin-like 1)
1560220_a_at	-1.36445	0.03433	5	25776	PGEA1	PKD2 interactor
203450_at	-1.36445	0.03433	5	25776	PGEA1	PKD2 interactor
1557954_at	1.96482	0.03444	3	55787	CXorf15	chromosome X open reading frame 15
227520_at	1.96482	0.03444	3	55787	CXorf15	chromosome X open reading frame 15
1552629_a_at	1.26004	0.03483	6	23210	PTDSR	phosphatidylserine receptor
206150_at	-1.61142	0.03483	4	939	CD27	CD27 molecule /// CD27 molecule
212722_s_at	1.26004	0.03483	6	23210	PTDSR	phosphatidylserine receptor
212723_at	1.26004	0.03483	6	23210	PTDSR	phosphatidylserine receptor
215233_at	1.26004	0.03483	6	23210	PTDSR	phosphatidylserine receptor
223096_at	1.18018	0.03483	8	51602	NOP5/NOP58	nucleolar protein NOP5/NOP58
200820_at	1.26123	0.03496	6	5714	PSMD8	proteasome (prosome
203045_at	1.25834	0.03549	8	4814	NINJ1	ninjurin 1
219051_x_at	-1.36059	0.03663	5	79006	METRN	meteorin
219412_at	-1.20882	0.03663	7	23682	RAB38	RAB38
232269_x_at	-1.36059	0.03663	5	79006	METRN	meteorin
234188_at	-1.20882	0.03663	7	23682	RAB38	RAB38
234666_at	-1.20882	0.03663	7	23682	RAB38	RAB38
227194_at	-1.31594	0.03703	6	54097	FAM3B	family with sequence similarity 3
215213_at	1.55717	0.03762	5	53371	NUP54	nucleoporin 54kDa
218256_s_at	1.55717	0.03762	5	53371	NUP54	nucleoporin 54kDa
231301_at	1.55717	0.03762	5	53371	NUP54	Nucleoporin 54kDa
219177_at	1.57612	0.03825	4	55299	BXDC2	brix domain containing 2
239298_at	1.57612	0.03825	4	55299	BXDC2	Brix domain containing 2
38043_at	-2.48992	0.03884	5	60343	FAM3A	family with sequence similarity 3
221524_s_at	1.25125	0.03893	6	58528	RRAGD	Ras-related GTP binding D
1559477_s_at	-1.29075	0.04003	6	4211	MEIS1	Meis1
204069_at	-1.29075	0.04003	6	4211	MEIS1	Meis1
242172_at	-1.29075	0.04003	6	4211	MEIS1	Meis1
237291_at	-1.69669	0.04084	4	344405	LOC344405	hypothetical LOC344405
1559653_at	-1.30336	0.04087	5	79774	GRTP1	Growth hormone regulated TBC protein 1
1559654_s_at	-1.30336	0.04087	5	79774	GRTP1	Growth hormone regulated TBC protein 1
202459_s_at	1.26123	0.04087	6	9663	LPIN2	lipin 2
203876_s_at	-2.65048	0.04087	8	4320	MMP11	matrix metallopeptidase 11 (stromelysin 3)
203877_at	-2.65048	0.04087	8	---	---	---
203878_s_at	-2.65048	0.04087	8	4320	MMP11	matrix metallopeptidase 11 (stromelysin 3)
206712_at	-1.30336	0.04087	5	79774	GRTP1	growth hormone regulated TBC protein 1
207556_s_at	-1.43205	0.04087	5	8525	DGKZ	diacylglycerol kinase
208050_s_at	-1.87536	0.04087	8	835	CASP2	caspase 2
209124_at	1.31084	0.04087	6	4615	MYD88	myeloid differentiation primary response gene (88)
209260_at	2.30038	0.04087	6	2810	SFN	stratifin
209811_at	-1.87536	0.04087	8	835	CASP2	caspase 2
209812_x_at	-1.87536	0.04087	8	835	CASP2	caspase 2
211140_s_at	-1.87536	0.04087	8	835	CASP2	caspase 2
213602_s_at	-2.65048	0.04087	8	---	---	---
226032_at	-1.87536	0.04087	8	835	CASP2	caspase 2
226036_x_at	-1.87536	0.04087	8	835	CASP2	caspase 2
229377_at	-1.30336	0.04087	5	79774	GRTP1	growth hormone regulated TBC protein 1
235908_at	-2.65048	0.04087	8	4320	MMP11	matrix metallopeptidase 11 (stromelysin 3)
239342_at	-1.43205	0.04087	5	8525	DGKZ	diacylglycerol kinase
33322_i_at	2.30038	0.04087	6	2810	SFN	stratifin
33323_r_at	2.30038	0.04087	6	2810	SFN	stratifin
34449_at	-1.87536	0.04087	8	835	CASP2	caspase 2
202011_at	-1.13845	0.04094	8	7082	TJP1	tight junction protein 1 (zona occludens 1)
202341_s_at	-1.51108	0.04094	7	23321	TRIM2	tripartite motif-containing 2
205014_at	1.86139	0.04094	6	9982	FGFBP1	fibroblast growth factor binding protein 1
214168_s_at	-1.13845	0.04094	8	7082	TJP1	tight junction protein 1 (zona occludens 1)
215428_at	-1.13845	0.04094	8	7082	TJP1	Tight junction protein 1 (zona occludens 1)
243184_at	-1.13845	0.04094	8	7082	TJP1	Tight junction protein 1 (zona occludens 1)
244476_at	-1.13845	0.04094	8	7082	TJP1	Tight junction protein 1 (zona occludens 1)
203470_s_at	1.68256	0.04187	7	5341	PLEK	pleckstrin
203471_s_at	1.68256	0.04187	7	5341	PLEK	pleckstrin
207860_at	-1.72404	0.04187	6	9437	NCR1	natural cytotoxicity triggering receptor 1
208514_at	-1.49598	0.04187	7	3753	KCNE1	potassium voltage-gated channel
209191_at	2.16124	0.04187	6	84617	TUBB6	tubulin
217088_s_at	-1.72404	0.04187	6	9437	NCR1	natural cytotoxicity triggering receptor 1
217095_x_at	-1.72404	0.04187	6	9437	NCR1	natural cytotoxicity triggering receptor 1
235340_at	-1.472	0.04187	4	2595	GANC	glucosidase
236077_at	-1.472	0.04187	4	2595	GANC	glucosidase
236407_at	-1.49598	0.04187	7	3753	KCNE1	potassium voltage-gated channel
238151_at	2.16124	0.04187	6	84617	TUBB6	Tubulin
204224_s_at	1.66738	0.04238	8	2643	GCH1	GTP cyclohydrolase 1 (dopa-responsive dystonia)
204907_s_at	1.49293	0.04238	4	602	BCL3	B-cell CLL/lymphoma 3
204908_s_at	1.49293	0.04238	4	602	BCL3	B-cell CLL/lymphoma 3
202835_at	1.48624	0.04494	5	10907	TXNL4A	thioredoxin-like 4A
202836_s_at	1.48624	0.04494	5	10907	TXNL4A	thioredoxin-like 4A
212012_at	-1.69593	0.04596	4	7837	PXDN	peroxidasin homolog (Drosophila)
212013_at	-1.69593	0.04596	4	7837	PXDN	peroxidasin homolog (Drosophila)
1556820_a_at	2.9131	0.04596	1	8847	DLEU2	deleted in lymphocytic leukemia
1556821_x_at	2.9131	0.04596	1	8847	DLEU2	deleted in lymphocytic leukemia
1557985_s_at	-3.81175	0.04596	3	84131	CEP78	centrosomal protein 78kDa
1563229_at	2.9131	0.04596	1	8847	DLEU2	deleted in lymphocytic leukemia
1564443_at	2.9131	0.04596	1	8847	DLEU2	deleted in lymphocytic leukemia
1569600_at	2.9131	0.04596	1	8847	DLEU2	Deleted in lymphocytic leukemia
216870_x_at	2.9131	0.04596	1	79469 /// 8847	DLEU2 /// DLEU2L	deleted in lymphocytic leukemia
223211_at	-1.20444	0.04596	7	26061	HACL1	2-hydroxyacyl-CoA lyase 1
228774_at	-3.81175	0.04596	3	84131	CEP78	centrosomal protein 78kDa
242854_x_at	2.9131	0.04596	1	8847	DLEU2	deleted in lymphocytic leukemia
243474_at	2.9131	0.04596	1	8847	DLEU2	Deleted in lymphocytic leukemia
214721_x_at	1.25211	0.04652	6	23580	CDC42EP4	CDC42 effector protein (Rho GTPase binding) 4
218062_x_at	1.25211	0.04652	6	23580	CDC42EP4	CDC42 effector protein (Rho GTPase binding) 4
218063_s_at	1.25211	0.04652	6	23580	CDC42EP4	CDC42 effector protein (Rho GTPase binding) 4
202875_s_at	-1.62835	0.04801	6	5089	PBX2	pre-B-cell leukemia transcription factor 2
205150_s_at	-1.28424	0.04854	5	9865	KIAA0644	KIAA0644 gene product
205151_s_at	-1.28424	0.04854	5	9865	KIAA0644	KIAA0644 gene product
217658_at	-4.55308	0.04854	4	90326	THAP3	THAP domain containing
221096_s_at	-1.64907	0.04854	3	55374	TMCO6	transmembrane and coiled-coil domains 6
1562559_at	1.19436	0.04916	6	84270	C9orf89	chromosome 9 open reading frame 89
219620_x_at	-1.98513	0.04916	2	54863	FLJ20245	hypothetical protein FLJ20245
223398_at	1.19436	0.04916	6	84270	C9orf89	chromosome 9 open reading frame 89
229708_at	-1.98513	0.04916	2	54863	FLJ20245	Hypothetical protein FLJ20245
233589_x_at	-1.98513	0.04916	2	54863	FLJ20245	hypothetical protein FLJ20245
204936_at	-1.20954	0.04935	6	5871	MAP4K2	mitogen-activated protein kinase kinase kinase kinase 2
221070_s_at	-1.75132	0.05046	3	57805	KIAA1967	KIAA1967
225187_at	-1.75132	0.05046	3	57805	KIAA1967	KIAA1967
225193_at	-1.75132	0.05046	3	57805	KIAA1967	KIAA1967
240721_at	-1.75132	0.05046	3	57805	KIAA1967	KIAA1967
206759_at	-1.10172	0.05079	8	2208	FCER2	Fc fragment of IgE
206760_s_at	-1.10172	0.05079	8	2208	FCER2	Fc fragment of IgE
207249_s_at	1.57644	0.05214	5	9153	SLC28A2	solute carrier family 28 (sodium-coupled nucleoside transporter)
216432_at	1.57644	0.05214	5	9153	SLC28A2	Solute carrier family 28 (sodium-coupled nucleoside transporter)
201559_s_at	1.19026	0.05376	6	25932	CLIC4	chloride intracellular channel 4
201560_at	1.19026	0.05376	6	25932	CLIC4	chloride intracellular channel 4
243847_at	1.19026	0.05376	6	25932	CLIC4	Chloride intracellular channel 4
219475_at	1.38601	0.05387	5	29948	OSGIN1	oxidative stress induced growth inhibitor 1
243571_at	1.38601	0.05387	5	29948	OSGIN1	Oxidative stress induced growth inhibitor 1
1559763_at	2.22996	0.0543	2	85463	ZC3H12C	zinc finger CCCH-type containing 12C
231899_at	2.22996	0.0543	2	85463	ZC3H12C	zinc finger CCCH-type containing 12C
202460_s_at	1.30895	0.05476	6	9663	LPIN2	lipin 2
1552507_at	1.40009	0.05551	4	23704	KCNE4	potassium voltage-gated channel
1552508_at	1.40009	0.05551	4	23704	KCNE4	potassium voltage-gated channel
1555454_at	2.01561	0.05551	8	9516	LITAF	lipopolysaccharide-induced TNF factor
200704_at	2.01561	0.05551	8	9516	LITAF	lipopolysaccharide-induced TNF factor
200706_s_at	2.01561	0.05551	8	9516	LITAF	lipopolysaccharide-induced TNF factor
202431_s_at	2.02626	0.05551	8	4609	MYC	v-myc myelocytomatosis viral oncogene homolog (avian)
211178_s_at	1.64165	0.05551	5	9051	PSTPIP1	proline-serine-threonine phosphatase interacting protein 1
221377_s_at	-1.87056	0.05551	5	11317	RBPSUHL	recombining binding protein suppressor of hairless (Drosophila)-like
239931_at	2.02626	0.05551	8	4609	MYC	V-myc myelocytomatosis viral oncogene homolog (avian)
244089_at	2.02626	0.05551	8	4609	MYC	V-myc myelocytomatosis viral oncogene homolog (avian)
1053_at	-1.19539	0.05597	6	5982	RFC2	replication factor C (activator 1) 2
203696_s_at	-1.19539	0.05597	6	5982	RFC2	replication factor C (activator 1) 2
200930_s_at	1.36368	0.05634	6	7414	VCL	vinculin
200931_s_at	1.36368	0.05634	6	7414	VCL	vinculin
205027_s_at	2.56744	0.05675	8	1326	MAP3K8	mitogen-activated protein kinase kinase kinase 8
235421_at	2.56744	0.05675	8	1326	MAP3K8	Mitogen-activated protein kinase kinase kinase 8
1556213_a_at	1.42433	0.05803	8	10950	BTG3	BTG family
202876_s_at	-1.58284	0.05803	6	5089	PBX2	pre-B-cell leukemia transcription factor 2
203416_at	1.07319	0.05803	8	963	CD53	CD53 molecule
205548_s_at	1.42433	0.05803	8	10950	BTG3	BTG family
206551_x_at	-1.3161	0.05803	8	54800	KLHL24	kelch-like 24 (Drosophila)
209035_at	-1.17508	0.05803	6	4192	MDK	midkine (neurite growth-promoting factor 2)
211096_at	-1.58284	0.05803	6	5089	PBX2	pre-B-cell leukemia transcription factor 2
211097_s_at	-1.58284	0.05803	6	5089	PBX2	pre-B-cell leukemia transcription factor 2
211249_at	-17.3383	0.05803	1	8111	GPR68	G protein-coupled receptor 68
213134_x_at	1.42433	0.05803	8	10950	BTG3	BTG family
215425_at	1.42433	0.05803	8	10950	BTG3	BTG family
221985_at	-1.3161	0.05803	8	54800	KLHL24	kelch-like 24 (Drosophila)
221986_s_at	-1.3161	0.05803	8	54800	KLHL24	kelch-like 24 (Drosophila)
222884_at	-1.31809	0.05803	5	23567	ZNF346	zinc finger protein 346
225319_s_at	1.12867	0.05803	7	84923	FAM104A	family with sequence similarity 104
225591_at	-1.2548	0.05803	5	26260	FBXO25	F-box protein 25
226158_at	-1.3161	0.05803	8	54800	KLHL24	kelch-like 24 (Drosophila)
229055_at	-17.3383	0.05803	1	8111	GPR68	G protein-coupled receptor 68
232254_at	-1.2548	0.05803	5	26260	FBXO25	F-box protein 25
232753_at	-1.31809	0.05803	5	23567	ZNF346	Zinc finger protein 346
236267_at	-1.31809	0.05803	5	23567	ZNF346	zinc finger protein 346
237606_at	1.07319	0.05803	8	963	CD53	CD53 molecule
242088_at	-1.3161	0.05803	8	54800	KLHL24	kelch-like 24 (Drosophila)
242946_at	1.07319	0.05803	8	963	CD53	CD53 molecule
1552498_at	-1.72117	0.05814	3	7579	ZNF31	zinc finger protein 31
1552499_a_at	-1.72117	0.05814	3	7579	ZNF31	zinc finger protein 31
1554790_at	-1.72117	0.05814	3	7579	ZNF31	zinc finger protein 31
212561_at	1.15008	0.05868	6	23258	RAB6IP1	RAB6 interacting protein 1
229400_at	-1.22885	0.0589	6	3236	HOXD10	homeobox D10
213312_at	-1.25443	0.05904	5	57150	C6orf162	chromosome 6 open reading frame 162
213314_at	-1.25443	0.05904	5	57150	C6orf162	chromosome 6 open reading frame 162
236178_at	-1.25443	0.05904	5	57150	C6orf162	chromosome 6 open reading frame 162
219568_x_at	-2.7676	0.05993	6	54345	SOX18	SRY (sex determining region Y)-box 18
204129_at	-1.22165	0.06065	5	607	BCL9	B-cell CLL/lymphoma 9
222350_at	-1.22165	0.06065	5	607	BCL9	B-cell CLL/lymphoma 9
1556320_at	-1.5519	0.06096	4	9399	STOML1	Stomatin (EPB72)-like 1
204701_s_at	-1.5519	0.06096	4	9399	STOML1	stomatin (EPB72)-like 1
209452_s_at	1.29689	0.06096	5	10490	VTI1B	vesicle transport through interaction with t-SNAREs homolog 1B (yeast)
222881_at	1.58285	0.06096	4	10855	HPSE	Heparanase
225926_at	1.29689	0.06096	5	10490	VTI1B	vesicle transport through interaction with t-SNAREs homolog 1B (yeast)
225928_at	1.29689	0.06096	5	10490	VTI1B	vesicle transport through interaction with t-SNAREs homolog 1B (yeast)
33736_at	-1.5519	0.06096	4	9399	STOML1	stomatin (EPB72)-like 1
35685_at	-1.16255	0.06096	6	6015	RING1	ring finger protein 1
203088_at	-1.23942	0.06155	7	10516	FBLN5	fibulin 5
1566967_at	1.26123	0.062	5	81848	SPRY4	Sprouty homolog 4 (Drosophila)
1566968_at	1.26123	0.062	5	81848	SPRY4	Sprouty homolog 4 (Drosophila)
220983_s_at	1.26123	0.062	5	81848	SPRY4	sprouty homolog 4 (Drosophila) /// sprouty homolog 4 (Drosophila)
208726_s_at	1.15686	0.06222	6	8894	EIF2S2	eukaryotic translation initiation factor 2
212433_x_at	1.88933	0.06235	7	6187	RPS2	ribosomal protein S2
221798_x_at	1.88933	0.06235	7	6187	RPS2	Ribosomal protein S2
1553122_s_at	-11.33986	0.06317	1	57786	RBAK	RB-associated KRAB zinc finger
204494_s_at	1.40469	0.06317	4	56905	C15orf39	chromosome 15 open reading frame 39
204495_s_at	1.40469	0.06317	4	56905	C15orf39	chromosome 15 open reading frame 39
208952_s_at	1.41838	0.06317	4	23185	LARP5	La ribonucleoprotein domain family
208953_at	1.41838	0.06317	4	23185	LARP5	La ribonucleoprotein domain family
208954_s_at	1.41838	0.06317	4	23185	LARP5	La ribonucleoprotein domain family
214215_s_at	1.41838	0.06317	4	23185	LARP5	La ribonucleoprotein domain family
214216_s_at	1.41838	0.06317	4	23185	LARP5	La ribonucleoprotein domain family
215087_at	1.40469	0.06317	4	56905	C15orf39	chromosome 15 open reading frame 39
228196_s_at	1.41838	0.06317	4	23185	LARP5	La ribonucleoprotein domain family
228571_at	-11.33986	0.06317	1	57786	RBAK	RB-associated KRAB zinc finger
241366_at	-11.33986	0.06317	1	57786	RBAK	RB-associated KRAB zinc finger
204698_at	1.628	0.06461	6	3669	ISG20	interferon stimulated exonuclease gene 20kDa
33304_at	1.628	0.06461	6	3669	ISG20	interferon stimulated exonuclease gene 20kDa
203792_x_at	-1.1645	0.06502	6	7703	PCGF2	polycomb group ring finger 2
203793_x_at	-1.1645	0.06502	6	7703	PCGF2	polycomb group ring finger 2
204401_at	-1.14381	0.06502	6	3783	KCNN4	potassium intermediate/small conductance calcium-activated channel
213551_x_at	-1.1645	0.06502	6	7703	PCGF2	polycomb group ring finger 2
214239_x_at	-1.1645	0.06502	6	7703	PCGF2	polycomb group ring finger 2
227614_at	1.55041	0.06502	7	80201	HKDC1	hexokinase domain containing 1
240752_at	-1.1645	0.06502	6	7703	PCGF2	Polycomb group ring finger 2
203287_at	1.61138	0.06527	5	3898	LAD1	ladinin 1
216641_s_at	1.61138	0.06527	5	3898	LAD1	ladinin 1
203295_s_at	-1.38724	0.06652	5	477	ATP1A2	ATPase
203296_s_at	-1.38724	0.06652	5	477	ATP1A2	ATPase
219486_at	-2.08614	0.06652	4	54920	DUS2L	dihydrouridine synthase 2-like
236593_at	-2.08614	0.06652	4	54920	DUS2L	Dihydrouridine synthase 2-like
47105_at	-2.08614	0.06652	4	54920	DUS2L	dihydrouridine synthase 2-like
200920_s_at	1.04855	0.06716	8	694	BTG1	B-cell translocation gene 1
200921_s_at	1.04855	0.06716	8	694	BTG1	B-cell translocation gene 1
231310_at	-10.03304	0.06716	1	---	---	Transcribed locus
213592_at	-1.23017	0.06785	6	187	AGTRL1	angiotensin II receptor-like 1
222699_s_at	1.89141	0.06809	2	79666	PLEKHF2	pleckstrin homology domain containing
1559025_at	-1.13138	0.06884	6	10801	9-Sep	septin 9
1560163_at	-1.13138	0.06884	6	10801	9-Sep	Septin 9
207425_s_at	-1.13138	0.06884	6	10801	9-Sep	septin 9
208657_s_at	-1.13138	0.06884	6	10801	9-Sep	septin 9
226345_at	9.66471	0.06884	1	---	---	CDNA FLJ12853 fis
41220_at	-1.13138	0.06884	6	10801	9-Sep	septin 9
223378_at	-1.47681	0.06898	5	84662	GLIS2	GLIS family zinc finger 2
1565888_at	1.24236	0.06925	5	23118	MAP3K7IP2	Mitogen-activated protein kinase kinase kinase 7 interacting protein 2
1565889_at	1.24236	0.06925	5	23118	MAP3K7IP2	Mitogen-activated protein kinase kinase kinase 7 interacting protein 2
212184_s_at	1.24236	0.06925	5	23118	MAP3K7IP2	mitogen-activated protein kinase kinase kinase 7 interacting protein 2
233957_at	1.24236	0.06925	5	23118	MAP3K7IP2	Mitogen-activated protein kinase kinase kinase 7 interacting protein 2
241169_at	2.07806	0.06925	2	51306	C5orf5	Chromosome 5 open reading frame 5
243557_at	1.24236	0.06925	5	23118	MAP3K7IP2	Mitogen-activated protein kinase kinase kinase 7 interacting protein 2
201882_x_at	1.17997	0.06948	8	2683	B4GALT1	UDP-Gal:betaGlcNAc beta 1
201883_s_at	1.17997	0.06948	8	2683	B4GALT1	UDP-Gal:betaGlcNAc beta 1
211631_x_at	1.17997	0.06948	8	2683	B4GALT1	UDP-Gal:betaGlcNAc beta 1
216627_s_at	1.17997	0.06948	8	2683	B4GALT1	UDP-Gal:betaGlcNAc beta 1
229403_at	1.17997	0.06948	8	2683	B4GALT1	UDP-Gal:betaGlcNAc beta 1
238987_at	1.17997	0.06948	8	2683	B4GALT1	UDP-Gal:betaGlcNAc beta 1
1553713_a_at	-1.53151	0.06984	3	121268	RHEBL1	Ras homolog enriched in brain like 1
210952_at	1.24232	0.06984	5	11154	AP4S1	adaptor-related protein complex 4
225980_at	9.10735	0.06984	1	91748	C14orf43	chromosome 14 open reading frame 43
235430_at	9.10735	0.06984	1	91748	C14orf43	chromosome 14 open reading frame 43
235647_at	1.24232	0.06984	5	11154	AP4S1	Adaptor-related protein complex 4
244425_at	9.10735	0.06984	1	91748	C14orf43	Chromosome 14 open reading frame 43
204462_s_at	-1.24467	0.07125	5	6567	SLC16A2	solute carrier family 16
239926_at	2.97268	0.07164	3	---	---	CDNA FLJ35508 fis
1556907_at	-1.21119	0.07312	5	133923	ZNF474	zinc finger protein 474
231914_at	-1.13146	0.07499	6	256281	NUDT14	nudix (nucleoside diphosphate linked moiety X)-type motif 14
201263_at	1.01359	0.07538	8	6897	TARS	threonyl-tRNA synthetase
203188_at	-2.64227	0.07538	2	11041	B3GNT1	UDP-GlcNAc:betaGal beta-1
228203_at	-2.64227	0.07538	2	11041	B3GNT1	UDP-GlcNAc:betaGal beta-1
240206_at	1.01359	0.07538	8	6897	TARS	Threonyl-tRNA synthetase
211686_s_at	1.33199	0.07582	6	84549	RBM13	RNA binding motif protein 13 /// RNA binding motif protein 13
223610_at	-1.24211	0.07582	5	54437	SEMA5B	sema domain
231910_at	-1.0241	0.07605	8	256281	NUDT14	Nudix (nucleoside diphosphate linked moiety X)-type motif 14
225341_at	-1.71379	0.07673	4	80298	MTERFD3	MTERF domain containing 3
225346_at	-1.71379	0.07673	4	80298	MTERFD3	MTERF domain containing 3
225437_s_at	-1.18073	0.07673	5	221927	C7orf27	chromosome 7 open reading frame 27
1564670_at	-1.13522	0.0769	6	10266	RAMP2	Receptor (G protein-coupled) activity modifying protein 2
214661_s_at	2.53575	0.0769	1	8602	C4orf9	chromosome 4 open reading frame 9
215745_at	2.53575	0.0769	1	8602	C4orf9	Chromosome 4 open reading frame 9
215746_at	2.53575	0.0769	1	8602	C4orf9	Chromosome 4 open reading frame 9
230476_at	2.53575	0.0769	1	8602	C4orf9	Chromosome 4 open reading frame 9
232731_x_at	-1.13522	0.0769	6	10266	RAMP2	Receptor (G protein-coupled) activity modifying protein 2
241001_at	2.53575	0.0769	1	8602	C4orf9	Chromosome 4 open reading frame 9
204985_s_at	-1.17561	0.07802	5	79090	TRAPPC6A	trafficking protein particle complex 6A
225297_at	-1.50374	0.07858	3	115106	CCDC5	coiled-coil domain containing 5 (spindle associated)
205067_at	2.00366	0.07903	8	3553	IL1B	interleukin 1
238755_at	-7.88926	0.07903	1	644943	LOC644943	Similar to peptidylglycine alpha-amidating monooxygenase COOH-terminal interactor
39402_at	2.00366	0.07903	8	3553	IL1B	interleukin 1
201490_s_at	1.18198	0.07905	6	10105	PPIF	peptidylprolyl isomerase F (cyclophilin F)
218831_s_at	-1.04994	0.07929	8	2217	FCGRT	Fc fragment of IgG
230667_at	7.81812	0.0793	1	---	---	MRNA; cDNA DKFZp686C1384 (from clone DKFZp686C1384)
1555435_at	1.20232	0.07949	6	27125	AFF4	AF4/FMR2 family
1555436_a_at	1.20232	0.07949	6	27125	AFF4	AF4/FMR2 family
1560582_a_at	1.20232	0.07949	6	27125	AFF4	Homo sapiens
213587_s_at	-1.36584	0.07949	4	155066	ATP6V0E2	ATPase
219199_at	1.20232	0.07949	6	27125	AFF4	AF4/FMR2 family
220413_at	-1.11634	0.07949	6	29986	SLC39A2	solute carrier family 39 (zinc transporter)
225229_at	1.20232	0.07949	6	27125	AFF4	AF4/FMR2 family
229092_at	-1.74215	0.07949	8	7026	NR2F2	Nuclear receptor subfamily 2
232864_s_at	1.20232	0.07949	6	27125	AFF4	AF4/FMR2 family
232865_at	1.20232	0.07949	6	27125	AFF4	AF4/FMR2 family
239439_at	1.20232	0.07949	6	27125	AFF4	AF4/FMR2 family
243487_at	1.20232	0.07949	6	27125	AFF4	AF4/FMR2 family
1554901_at	1.11131	0.08	6	4860	NP	Nucleoside phosphorylase
201695_s_at	1.11131	0.08	6	4860	NP	nucleoside phosphorylase
208652_at	1.33482	0.08011	7	5515	PPP2CA	protein phosphatase 2 (formerly 2A)
215628_x_at	1.33482	0.08011	7	5515	PPP2CA	Protein phosphatase 2 (formerly 2A)
234905_at	2.58431	0.08194	2	26077	DKFZP434H168	DKFZP434H168 protein
220683_at	-2.3053	0.08264	3	50700	RDH8	retinol dehydrogenase 8 (all-trans)
1554349_at	-2.00539	0.08397	4	91419	XRCC6BP1	XRCC6 binding protein 1
1559063_at	1.82138	0.08397	2	59271	C21orf63	Chromosome 21 open reading frame 63
202100_at	1.00279	0.08397	8	5899	RALB	v-ral simian leukemia viral oncogene homolog B (ras related; GTP binding protein)
202101_s_at	1.00279	0.08397	8	5899	RALB	v-ral simian leukemia viral oncogene homolog B (ras related; GTP binding protein)
212185_x_at	2.69448	0.08397	8	4502	MT2A	metallothionein 2A
227188_at	1.82138	0.08397	2	59271	C21orf63	chromosome 21 open reading frame 63
227678_at	-2.00539	0.08397	4	91419	XRCC6BP1	XRCC6 binding protein 1
1552440_at	-1.27357	0.08414	8	11318	ADMR	adrenomedullin receptor
1553809_a_at	7.24294	0.08414	1	169693	C9orf71	chromosome 9 open reading frame 71
231426_at	7.24294	0.08414	1	169693	C9orf71	Chromosome 9 open reading frame 71
202679_at	1.36181	0.08453	4	4864	NPC1	Niemann-Pick disease
210316_at	-1.63445	0.08453	6	2324	FLT4	fms-related tyrosine kinase 4
217584_at	1.36181	0.08453	4	4864	NPC1	Niemann-Pick disease
224657_at	3.7166	0.08453	8	54206	ERRFI1	ERBB receptor feedback inhibitor 1
229902_at	-1.63445	0.08453	6	2324	FLT4	fms-related tyrosine kinase 4
234379_at	-1.63445	0.08453	6	2324	FLT4	fms-related tyrosine kinase 4
235419_at	3.7166	0.08453	8	54206	ERRFI1	ERBB receptor feedback inhibitor 1
202912_at	1.54871	0.0855	8	133	ADM	adrenomedullin
205126_at	-1.28201	0.0855	4	7444	VRK2	vaccinia related kinase 2
218922_s_at	-1.38124	0.0855	5	79603	LASS4	LAG1 homolog
243299_at	-1.28201	0.0855	4	7444	VRK2	Vaccinia related kinase 2
221539_at	1.04188	0.0863	8	1978	EIF4EBP1	eukaryotic translation initiation factor 4E binding protein 1
231069_at	1.04188	0.0863	8	1978	EIF4EBP1	Eukaryotic translation initiation factor 4E binding protein 1
221874_at	-2.45498	0.08678	1	57535	KIAA1324	KIAA1324
212778_at	2.45232	0.08681	1	23241	PACS2	phosphofurin acidic cluster sorting protein 2
213662_at	2.98821	0.08681	2	---	---	---
213663_s_at	2.98821	0.08681	2	---	---	---
34406_at	2.45232	0.08681	1	23241	PACS2	phosphofurin acidic cluster sorting protein 2
1562955_at	1.27127	0.08783	4	57590	WDFY1	WD repeat and FYVE domain containing 1
201076_at	1.09299	0.08783	6	4809	NHP2L1	NHP2 non-histone chromosome protein 2-like 1 (S. cerevisiae)
201077_s_at	1.09299	0.08783	6	4809	NHP2L1	NHP2 non-histone chromosome protein 2-like 1 (S. cerevisiae)
201531_at	2.57097	0.08783	8	7538	ZFP36	zinc finger protein 36
205878_at	-0.97398	0.08783	8	5463	POU6F1	POU domain
209119_x_at	-1.69914	0.08783	8	7026	NR2F2	nuclear receptor subfamily 2
209120_at	-1.69914	0.08783	8	7026	NR2F2	nuclear receptor subfamily 2
209121_x_at	-1.69914	0.08783	8	7026	NR2F2	nuclear receptor subfamily 2
213304_at	-2.22317	0.08783	3	23116	KIAA0423	KIAA0423
213633_at	-2.04051	0.08783	6	23616	SH3BP1	SH3-domain binding protein 1
215073_s_at	-1.69914	0.08783	8	7026	NR2F2	nuclear receptor subfamily 2
216330_s_at	-0.97398	0.08783	8	5463	POU6F1	POU domain
216332_at	-0.97398	0.08783	8	5463	POU6F1	POU domain
218483_s_at	-1.00455	0.08783	8	56912	C11orf60	chromosome 11 open reading frame 60
220745_at	4.69261	0.08783	1	29949	IL19	interleukin 19
221797_at	-1.82281	0.08783	5	339229	LOC339229	hypothetical protein LOC339229
224800_at	1.27127	0.08783	4	57590	WDFY1	WD repeat and FYVE domain containing 1
230443_at	1.09299	0.08783	6	4809	NHP2L1	NHP2 non-histone chromosome protein 2-like 1 (S. cerevisiae)
233559_s_at	1.27127	0.08783	4	57590	WDFY1	WD repeat and FYVE domain containing 1
234157_at	1.27127	0.08783	4	57590	WDFY1	WD repeat and FYVE domain containing 1
242390_at	1.27127	0.08783	4	57590	WDFY1	WD repeat and FYVE domain containing 1
243348_at	1.27127	0.08783	4	57590	WDFY1	WD repeat and FYVE domain containing 1
204485_s_at	1.17778	0.08792	5	10040	TOM1L1	target of myb1-like 1 (chicken)
221293_s_at	-1.73326	0.08792	3	50619	DEF6	differentially expressed in FDCP 6 homolog (mouse)
223467_at	1.71948	0.08792	6	51655	RASD1	RAS
240261_at	1.17778	0.08792	5	10040	TOM1L1	target of myb1-like 1 (chicken)
205568_at	1.14597	0.08799	8	366	AQP9	aquaporin 9
218184_at	1.20472	0.08805	5	56995	TULP4	tubby like protein 4
222657_s_at	1.07476	0.08805	6	55284	UBE2W	ubiquitin-conjugating enzyme E2W (putative)
224170_s_at	1.20472	0.08805	5	56995	TULP4	tubby like protein 4
230852_at	6.69913	0.08805	1	246329	STAC3	SH3 and cysteine rich domain 3
232372_at	1.20472	0.08805	5	56995	TULP4	Tubby like protein 4
239742_at	1.20472	0.08805	5	56995	TULP4	Tubby like protein 4
244195_at	1.20472	0.08805	5	56995	TULP4	Tubby like protein 4
220816_at	-1.20865	0.0881	5	23566	EDG7	endothelial differentiation
231192_at	-1.20865	0.0881	5	23566	EDG7	Endothelial differentiation
218920_at	-1.45139	0.08876	3	54540	FLJ10404	hypothetical protein FLJ10404
243047_at	-1.45139	0.08876	3	54540	FLJ10404	hypothetical protein FLJ10404
210838_s_at	-2.17911	0.08881	8	94	ACVRL1	activin A receptor type II-like 1
226950_at	-2.17911	0.08881	8	94	ACVRL1	activin A receptor type II-like 1
232604_at	-6.5591	0.08972	1	84215	ZNF541	zinc finger protein 541
227579_at	-2.50634	0.08984	3	---	---	---
208517_x_at	1.09925	0.09062	6	689	BTF3	basic transcription factor 3
211939_x_at	1.09925	0.09062	6	689	BTF3	basic transcription factor 3
214800_x_at	1.09925	0.09062	6	689	BTF3	basic transcription factor 3
217461_x_at	1.09925	0.09062	6	689	BTF3	basic transcription factor 3
243165_at	1.09925	0.09062	6	689	BTF3	Basic transcription factor 3
205785_at	1.1309	0.09238	8	3684	ITGAM	integrin
205786_s_at	1.1309	0.09238	8	3684	ITGAM	integrin
203343_at	1.79295	0.09253	8	7358	UGDH	UDP-glucose dehydrogenase
1562022_s_at	-1.16409	0.09311	5	5883	RAD9A	RAD9 homolog A (S. pombe)
204828_at	-1.16409	0.09311	5	5883	RAD9A	RAD9 homolog A (S. pombe)
1553244_at	-2.24183	0.09356	2	2187	FANCB	Fanconi anemia
1557217_a_at	-2.24183	0.09356	2	2187	FANCB	Fanconi anemia
1557218_s_at	-2.24183	0.09356	2	2187	FANCB	Fanconi anemia
1558710_at	1.07835	0.09356	6	25820	ARIH1	Ariadne homolog
1565637_at	-0.99019	0.09356	8	5376	PMP22	Peripheral myelin protein 22
1565638_at	-0.99019	0.09356	8	5376	PMP22	Peripheral myelin protein 22
1565639_a_at	-0.99019	0.09356	8	5376	PMP22	Peripheral myelin protein 22
1568611_at	1.40017	0.09356	6	8974	P4HA2	Procollagen-proline
201879_at	1.07835	0.09356	6	25820	ARIH1	ariadne homolog
201880_at	1.07835	0.09356	6	25820	ARIH1	Ariadne homolog
202733_at	1.40017	0.09356	6	8974	P4HA2	procollagen-proline
209789_at	-1.57736	0.09356	3	10391	CORO2B	coronin
210139_s_at	-0.99019	0.09356	8	5376	PMP22	peripheral myelin protein 22
216799_at	-1.57736	0.09356	3	10391	CORO2B	Coronin
216802_at	-1.57736	0.09356	3	10391	CORO2B	Coronin
242431_at	1.07835	0.09356	6	25820	ARIH1	Ariadne homolog
243050_at	-0.99019	0.09356	8	5376	PMP22	Peripheral myelin protein 22
243597_at	-2.24183	0.09356	2	2187	FANCB	Fanconi anemia
209277_at	1.63716	0.09505	6	7980	TFPI2	tissue factor pathway inhibitor 2
209278_s_at	1.63716	0.09505	6	7980	TFPI2	tissue factor pathway inhibitor 2
220525_s_at	1.07004	0.09614	6	550	AUP1	ancient ubiquitous protein 1
1564921_at	-1.26512	0.09828	4	140258	KRTAP13-1	keratin associated protein 13-1
207328_at	-1.74193	0.09828	8	246	ALOX15	arachidonate 15-lipoxygenase
208909_at	1.03037	0.09828	7	7386	UQCRFS1	ubiquinol-cytochrome c reductase
238694_at	6.06215	0.09828	1	---	---	Transcribed locus
203378_at	1.79865	0.0985	6	51585	PCF11	PCF11
227622_at	1.79865	0.0985	6	51585	PCF11	PCF11
212564_at	-1.13524	0.09875	5	23510	KCTD2	potassium channel tetramerisation domain containing 2
34858_at	-1.13524	0.09875	5	23510	KCTD2	potassium channel tetramerisation domain containing 2
