# Supplementary material for: Microarray Meta-Analysis Identifies Acute Lung Injury Biomarkers in Donor Lungs That Predict Development of Primary Graft Failure in Recipients
Source: PLoS One. 2012 Oct 12;7(10):e45506. doi: 10.1371/journal.pone.0045506 (PMC3470558; doi:10.1371/journal.pone.0045506)
Supplement: Table S3 — Differentially expressed genes selected in two-hit model at FDR< = 0.1. (CSV) [file pone.0045506.s006.csv]

ProbeSetID	Overall.MES	Adjusted.Pvalue	No.of.Experiments	Entrez.Gene	Gene.Symbol	Gene.Title
1568620_at	4.575494675	0.000437815	3	51380	CSAD	cysteine sulfinic acid decarboxylase
220024_s_at	4.127181037	0.000437815	3	57716	PRX	periaxin
221139_s_at	4.575494675	0.000437815	3	51380	CSAD	cysteine sulfinic acid decarboxylase
222255_at	4.127181037	0.000437815	3	57716	PRX	periaxin
238764_at	4.575494675	0.000437815	3	51380	CSAD	Cysteine sulfinic acid decarboxylase
200972_at	3.839086166	0.000710233	3	10099	TSPAN3	tetraspanin 3
200973_s_at	3.839086166	0.000710233	3	10099	TSPAN3	tetraspanin 3
232632_at	3.839086166	0.000710233	3	10099	TSPAN3	Tetraspanin 3
203860_at	3.602373013	0.001105424	3	5095	PCCA	propionyl Coenzyme A carboxylase
216533_at	3.602373013	0.001105424	3	5095	PCCA	Propionyl Coenzyme A carboxylase
232376_at	3.602373013	0.001105424	3	5095	PCCA	Propionyl Coenzyme A carboxylase
236424_at	3.602373013	0.001105424	3	5095	PCCA	Propionyl Coenzyme A carboxylase
202862_at	3.428507594	0.001432661	3	2184	FAH	fumarylacetoacetate hydrolase (fumarylacetoacetase)
202967_at	3.444648735	0.001432661	3	2941	GSTA4	glutathione S-transferase A4
235405_at	3.444648735	0.001432661	3	2941	GSTA4	glutathione S-transferase A4
236481_at	3.428507594	0.001432661	3	2184	FAH	Fumarylacetoacetate hydrolase (fumarylacetoacetase)
201939_at	-5.241478207	0.001635295	2	10769	PLK2	polo-like kinase 2 (Drosophila)
205891_at	-3.236558416	0.001790198	3	136	ADORA2B	adenosine A2b receptor
237607_at	-3.236558416	0.001790198	3	136	ADORA2B	Adenosine A2b receptor
200675_at	3.252591602	0.001798063	3	975	CD81	CD81 molecule
1553693_s_at	4.660842368	0.002503627	2	84869	CBR4	carbonyl reductase 4
209177_at	3.018766298	0.002503627	3	25915	C3orf60	chromosome 3 open reading frame 60
213626_at	4.660842368	0.002503627	2	84869	CBR4	carbonyl reductase 4
223072_s_at	4.661208022	0.002503627	2	23559	WBP1	WW domain binding protein 1
232347_x_at	4.660842368	0.002503627	2	84869	CBR4	Carbonyl reductase 4
244052_at	4.660842368	0.002503627	2	84869	CBR4	carbonyl reductase 4
1556213_a_at	-3.007702127	0.002601307	3	10950	BTG3	BTG family
205548_s_at	-3.007702127	0.002601307	3	10950	BTG3	BTG family
213134_x_at	-3.007702127	0.002601307	3	10950	BTG3	BTG family
215425_at	-3.007702127	0.002601307	3	10950	BTG3	BTG family
221529_s_at	4.449141849	0.002601307	2	83483	PLVAP	plasmalemma vesicle associated protein
1565637_at	2.912652401	0.003273497	3	5376	PMP22	Peripheral myelin protein 22
1565638_at	2.912652401	0.003273497	3	5376	PMP22	Peripheral myelin protein 22
1565639_a_at	2.912652401	0.003273497	3	5376	PMP22	Peripheral myelin protein 22
210139_s_at	2.912652401	0.003273497	3	5376	PMP22	peripheral myelin protein 22
243050_at	2.912652401	0.003273497	3	5376	PMP22	Peripheral myelin protein 22
212097_at	2.856380709	0.004582466	3	857	CAV1	caveolin 1
204360_s_at	7.390841891	0.004728708	1	4669	NAGLU	N-acetylglucosaminidase
212494_at	2.79045989	0.004728708	3	23371	TENC1	tensin like C1 domain containing phosphatase (tensin 2)
215880_at	7.390841891	0.004728708	1	4669	NAGLU	N-acetylglucosaminidase
223050_s_at	2.762269193	0.004889284	3	54461	FBXW5	F-box and WD-40 domain protein 5
223210_at	2.677419618	0.006986684	3	91612	CHURC1	churchill domain containing 1
226736_at	2.677419618	0.006986684	3	91612	CHURC1	churchill domain containing 1
233268_s_at	2.677419618	0.006986684	3	91612	CHURC1	churchill domain containing 1
201505_at	2.65493983	0.00823665	3	3912	LAMB1	laminin
205303_at	-2.574736169	0.00823665	3	3764	KCNJ8	potassium inwardly-rectifying channel
205304_s_at	-2.574736169	0.00823665	3	3764	KCNJ8	potassium inwardly-rectifying channel
211651_s_at	2.65493983	0.00823665	3	3912	LAMB1	laminin
210607_at	2.628484927	0.008310181	3	2323	FLT3LG	fms-related tyrosine kinase 3 ligand
223394_at	-3.579036871	0.008310181	2	29950	SERTAD1	SERTA domain containing 1
1558889_at	3.880312417	0.008480162	2	23331	TTC28	Tetratricopeptide repeat domain 28
1563696_at	2.610807418	0.008480162	3	3295	HSD17B4	Hydroxysteroid (17-beta) dehydrogenase 4
1566868_at	2.434835794	0.008480162	3	122786	FRMD6	FERM domain containing 6
1566869_at	2.434835794	0.008480162	3	122786	FRMD6	FERM domain containing 6
1570361_a_at	3.880312417	0.008480162	2	23331	TTC28	Tetratricopeptide repeat domain 28
203622_s_at	-3.288859575	0.008480162	2	56902	PNO1	partner of NOB1 homolog (S. cerevisiae)
204045_at	3.410957667	0.008480162	2	9338	TCEAL1	transcription elongation factor A (SII)-like 1
204607_at	2.430631239	0.008480162	3	3158	HMGCS2	3-hydroxy-3-methylglutaryl-Coenzyme A synthase 2 (mitochondrial)
206481_s_at	3.334526949	0.008480162	2	9079	LDB2	LIM domain binding 2
207030_s_at	2.502904918	0.008480162	3	1466	CSRP2	cysteine and glycine-rich protein 2
208788_at	2.597507113	0.008480162	3	60481	ELOVL5	ELOVL family member 5
208978_at	2.458501015	0.008480162	3	1397	CRIP2	cysteine-rich protein 2
209684_at	3.276071706	0.008480162	2	54453	RIN2	Ras and Rab interactor 2
209810_at	2.511472849	0.008480162	3	6439	SFTPB	surfactant
210838_s_at	2.643615851	0.008480162	3	94	ACVRL1	activin A receptor type II-like 1
211126_s_at	2.502904918	0.008480162	3	1466	CSRP2	cysteine and glycine-rich protein 2
211697_x_at	-3.288859575	0.008480162	2	56902	PNO1	partner of NOB1 homolog (S. cerevisiae) /// partner of NOB1 homolog (S. cerevisiae)
213058_at	3.880312417	0.008480162	2	23331	TTC28	tetratricopeptide repeat domain 28
213936_x_at	2.511472849	0.008480162	3	6439	SFTPB	surfactant
214354_x_at	2.511472849	0.008480162	3	6439	SFTPB	surfactant
215146_s_at	3.880312417	0.008480162	2	23331	TTC28	tetratricopeptide repeat domain 28
218562_s_at	2.572863607	0.008480162	3	120 /// 55219	ADD3 /// TMEM57	adducin 3 (gamma) /// transmembrane protein 57
225464_at	2.434835794	0.008480162	3	122786	FRMD6	FERM domain containing 6
225481_at	2.434835794	0.008480162	3	122786	FRMD6	FERM domain containing 6
226950_at	2.643615851	0.008480162	3	94	ACVRL1	activin A receptor type II-like 1
229595_at	-3.460869268	0.008480162	2	131474	CHCHD4	coiled-coil-helix-coiled-coil-helix domain containing 4
230966_at	5.616152594	0.008480162	1	259307	IL4I1	interleukin 4 induced 1
232582_at	3.334526949	0.008480162	2	9079	LDB2	LIM domain binding 2
232852_at	3.334526949	0.008480162	2	9079	LDB2	LIM domain binding 2
233811_at	3.276071706	0.008480162	2	54453	RIN2	Ras and Rab interactor 2
234004_at	3.880312417	0.008480162	2	23331	TTC28	tetratricopeptide repeat domain 28
234438_at	3.880312417	0.008480162	2	23331	TTC28	Tetratricopeptide repeat domain 28
234828_at	3.880312417	0.008480162	2	23331	TTC28	Tetratricopeptide repeat domain 28
236762_at	2.546163061	0.008480162	3	374868	ATP9B	ATPase
239817_at	3.276071706	0.008480162	2	54453	RIN2	Ras and Rab interactor 2
242021_at	3.880312417	0.008480162	2	23331	TTC28	Tetratricopeptide repeat domain 28
242360_at	3.334526949	0.008480162	2	9079	LDB2	LIM domain binding 2
242627_at	-3.288859575	0.008480162	2	56902	PNO1	Partner of NOB1 homolog (S. cerevisiae)
242905_at	-3.288859575	0.008480162	2	56902	PNO1	partner of NOB1 homolog (S. cerevisiae)
244507_at	3.880312417	0.008480162	2	23331	TTC28	Tetratricopeptide repeat domain 28
37004_at	2.511472849	0.008480162	3	6439	SFTPB	surfactant
242478_at	2.75631076	0.008596427	3	2939	GSTA2	Glutathione S-transferase A2
220688_s_at	-2.384786976	0.010022148	3	51154	MRT4	mRNA turnover 4 homolog (S. cerevisiae)
1316_at	2.353503688	0.010831341	3	7067	THRA	thyroid hormone receptor
1555578_at	2.329805803	0.010831341	3	5797	PTPRM	protein tyrosine phosphatase
1555579_s_at	2.329805803	0.010831341	3	5797	PTPRM	protein tyrosine phosphatase
1556451_at	4.572035146	0.010831341	1	60468	BACH2	BTB and CNC homology 1
1564552_at	2.329805803	0.010831341	3	5797	PTPRM	Protein tyrosine phosphatase
203160_s_at	3.129399072	0.010831341	2	9025	RNF8	ring finger protein 8
203161_s_at	3.129399072	0.010831341	2	9025	RNF8	ring finger protein 8
203329_at	2.329805803	0.010831341	3	5797	PTPRM	protein tyrosine phosphatase
204100_at	2.353503688	0.010831341	3	7067	THRA	thyroid hormone receptor
214883_at	2.353503688	0.010831341	3	7067	THRA	thyroid hormone receptor
215907_at	4.572035146	0.010831341	1	60468	BACH2	BTB and CNC homology 1
216292_at	2.329805803	0.010831341	3	5797	PTPRM	Protein tyrosine phosphatase
219230_at	4.9046714	0.010831341	2	55273	TMEM100	transmembrane protein 100
221234_s_at	4.572035146	0.010831341	1	60468	BACH2	BTB and CNC homology 1
227173_s_at	4.572035146	0.010831341	1	60468	BACH2	BTB and CNC homology 1
234037_s_at	2.329805803	0.010831341	3	5797	PTPRM	Protein tyrosine phosphatase
236084_at	4.572035146	0.010831341	1	60468	BACH2	BTB and CNC homology 1
236307_at	4.572035146	0.010831341	1	60468	BACH2	BTB and CNC homology 1
236796_at	4.572035146	0.010831341	1	60468	BACH2	BTB and CNC homology 1
242664_at	2.329805803	0.010831341	3	5797	PTPRM	Protein tyrosine phosphatase
35846_at	2.353503688	0.010831341	3	7067	THRA	thyroid hormone receptor
202115_s_at	-3.137414405	0.011056199	2	26155	NOC2L	nucleolar complex associated 2 homolog (S. cerevisiae)
212893_at	-4.513626582	0.011056199	1	26009	ZZZ3	zinc finger
219568_x_at	3.059031392	0.011056199	2	54345	SOX18	SRY (sex determining region Y)-box 18
229325_at	-4.513626582	0.011056199	1	26009	ZZZ3	zinc finger
239372_at	-4.513626582	0.011056199	1	26009	ZZZ3	Zinc finger
1567079_at	4.47603041	0.011075966	1	54982	CLN6	ceroid-lipofuscinosis
1567080_s_at	4.47603041	0.011075966	1	54982	CLN6	ceroid-lipofuscinosis
1567081_x_at	4.47603041	0.011075966	1	54982	CLN6	ceroid-lipofuscinosis
218161_s_at	4.47603041	0.011075966	1	54982	CLN6	ceroid-lipofuscinosis
222539_at	4.47603041	0.011075966	1	54982	CLN6	ceroid-lipofuscinosis
208290_s_at	-2.29085803	0.011246149	3	1983	EIF5	eukaryotic translation initiation factor 5
208705_s_at	-2.29085803	0.011246149	3	1983	EIF5	eukaryotic translation initiation factor 5
208706_s_at	-2.29085803	0.011246149	3	1983	EIF5	eukaryotic translation initiation factor 5
208707_at	-2.29085803	0.011246149	3	1983	EIF5	eukaryotic translation initiation factor 5
208708_x_at	-2.29085803	0.011246149	3	1983	EIF5	eukaryotic translation initiation factor 5
205648_at	3.014461888	0.011714737	2	7472	WNT2	wingless-type MMTV integration site family member 2
1570141_at	2.317494189	0.011828696	3	4645	MYO5B	myosin VB
202465_at	2.296332608	0.011828696	3	5118	PCOLCE	procollagen C-endopeptidase enhancer
203522_at	3.047216116	0.011828696	2	9973	CCS	copper chaperone for superoxide dismutase
206907_at	-4.3422623	0.011828696	1	8744	TNFSF9	tumor necrosis factor (ligand) superfamily
225299_at	2.317494189	0.011828696	3	4645	MYO5B	myosin VB
225301_s_at	2.317494189	0.011828696	3	4645	MYO5B	myosin VB
237505_at	2.317494189	0.011828696	3	4645	MYO5B	Myosin VB
202242_at	3.062991667	0.011856847	2	7102	TSPAN7	tetraspanin 7
209280_at	2.973897292	0.011856847	2	9902	MRC2	mannose receptor
234245_at	3.062991667	0.011856847	2	7102	TSPAN7	Tetraspanin 7
37408_at	2.973897292	0.011856847	2	9902	MRC2	mannose receptor
218483_s_at	2.655953445	0.012807655	3	56912	C11orf60	chromosome 11 open reading frame 60
225748_at	-2.929324546	0.013059191	2	84946	LTV1	LTV1 homolog (S. cerevisiae)
239212_at	-2.929324546	0.013059191	2	84946	LTV1	LTV1 homolog (S. cerevisiae)
213081_at	2.953053711	0.013665209	2	9278	ZBTB22	zinc finger and BTB domain containing 22
202378_s_at	2.924860586	0.013698776	2	54741	LEPROT	leptin receptor overlapping transcript
205983_at	2.266403756	0.013698776	3	1800	DPEP1	dipeptidase 1 (renal)
1554213_at	2.866718199	0.013735138	2	9639	ARHGEF10	Rho guanine nucleotide exchange factor (GEF) 10
1554703_at	2.866718199	0.013735138	2	9639	ARHGEF10	Rho guanine nucleotide exchange factor (GEF) 10
1569371_at	-2.269612163	0.013735138	3	55379	LRRC59	leucine rich repeat containing 59
207622_s_at	-2.865165753	0.013735138	2	10061	ABCF2	ATP-binding cassette
207623_at	-2.865165753	0.013735138	2	10061	ABCF2	ATP-binding cassette
209092_s_at	2.266771392	0.013735138	3	51031	C17orf25	chromosome 17 open reading frame 25
209246_at	-2.865165753	0.013735138	2	10061	ABCF2	ATP-binding cassette
209247_s_at	-2.865165753	0.013735138	2	10061	ABCF2	ATP-binding cassette
214232_at	-2.865165753	0.013735138	2	10061	ABCF2	ATP-binding cassette
215139_at	2.866718199	0.013735138	2	9639	ARHGEF10	Rho guanine nucleotide exchange factor (GEF) 10
216620_s_at	2.866718199	0.013735138	2	9639	ARHGEF10	Rho guanine nucleotide exchange factor (GEF) 10
219416_at	4.103223873	0.013735138	1	51435	SCARA3	scavenger receptor class A
222231_s_at	-2.269612163	0.013735138	3	55379	LRRC59	leucine rich repeat containing 59
223842_s_at	4.103223873	0.013735138	1	51435	SCARA3	scavenger receptor class A
223843_at	4.103223873	0.013735138	1	51435	SCARA3	scavenger receptor class A
224819_at	2.976510594	0.013735138	2	90843	TCEAL8	transcription elongation factor A (SII)-like 8
234812_at	-2.269612163	0.013735138	3	55379	LRRC59	leucine rich repeat containing 59
236807_at	2.866718199	0.013735138	2	9639	ARHGEF10	Rho guanine nucleotide exchange factor (GEF) 10
237389_at	2.266771392	0.013735138	3	51031	C17orf25	Chromosome 17 open reading frame 25
210619_s_at	4.058154292	0.01391955	1	3373	HYAL1	hyaluronoglucosaminidase 1
1554574_a_at	2.218941118	0.014108528	3	1727	CYB5R3	cytochrome b5 reductase 3
201005_at	2.178095148	0.014108528	3	928	CD9	CD9 molecule
201885_s_at	2.218941118	0.014108528	3	1727	CYB5R3	cytochrome b5 reductase 3
205217_at	-2.92213135	0.014108528	2	1678	TIMM8A	translocase of inner mitochondrial membrane 8 homolog A (yeast)
208030_s_at	2.197694801	0.014108528	3	118	ADD1	adducin 1 (alpha) /// adducin 1 (alpha)
210800_at	-2.92213135	0.014108528	2	1678	TIMM8A	translocase of inner mitochondrial membrane 8 homolog A (yeast)
221325_at	-2.83940701	0.014108528	2	56659	KCNK13	potassium channel
227006_at	2.838108744	0.014108528	2	94274	PPP1R14A	protein phosphatase 1
233317_at	2.178095148	0.014108528	3	928	CD9	CD9 molecule
233322_at	2.178095148	0.014108528	3	928	CD9	CD9 molecule
238939_at	2.197694801	0.014108528	3	118	ADD1	Adducin 1 (alpha)
224550_s_at	3.985570037	0.014212012	1	10335	MRVI1	murine retrovirus integration site 1 homolog
226047_at	3.985570037	0.014212012	1	10335	MRVI1	Murine retrovirus integration site 1 homolog
230214_at	3.985570037	0.014212012	1	10335	MRVI1	murine retrovirus integration site 1 homolog
218670_at	-2.866205089	0.014246954	2	80324	PUS1	pseudouridylate synthase 1
209531_at	2.816775673	0.014397997	2	2954	GSTZ1	glutathione transferase zeta 1 (maleylacetoacetate isomerase)
1559989_at	-2.230453186	0.014445334	3	7171	TPM4	Tropomyosin 4
1567107_s_at	-2.230453186	0.014445334	3	7171	TPM4	tropomyosin 4
209344_at	-2.230453186	0.014445334	3	7171	TPM4	tropomyosin 4
212481_s_at	-2.230453186	0.014445334	3	7171	TPM4	tropomyosin 4
221814_at	3.935947338	0.014445334	1	25960	GPR124	G protein-coupled receptor 124
235094_at	-2.230453186	0.014445334	3	7171	TPM4	Tropomyosin 4
235922_at	-2.230453186	0.014445334	3	7171	TPM4	Tropomyosin 4
237561_x_at	-2.230453186	0.014445334	3	7171	TPM4	Tropomyosin 4
65718_at	3.935947338	0.014445334	1	25960	GPR124	G protein-coupled receptor 124
1557810_at	-2.875266825	0.014451287	2	22948	CCT5	Chaperonin containing TCP1
208696_at	-2.875266825	0.014451287	2	22948	CCT5	chaperonin containing TCP1
229068_at	-2.875266825	0.014451287	2	22948	CCT5	chaperonin containing TCP1
212010_s_at	-2.196788769	0.014466287	3	55573	CDV3	CDV3 homolog (mouse)
213548_s_at	-2.196788769	0.014466287	3	55573	CDV3	CDV3 homolog (mouse)
213554_s_at	-2.196788769	0.014466287	3	55573	CDV3	CDV3 homolog (mouse)
228746_s_at	-2.196788769	0.014466287	3	55573	CDV3	CDV3 homolog (mouse)
223174_at	-2.920631916	0.014615125	2	84280	BTBD10	BTB (POZ) domain containing 10
227300_at	3.893695829	0.014615125	1	338773	TMEM119	transmembrane protein 119
240699_at	5.628008212	0.014633092	2	266629	SEC14L3	SEC14-like 3 (S. cerevisiae)
241221_at	5.628008212	0.014633092	2	266629	SEC14L3	SEC14-like 3 (S. cerevisiae)
201133_s_at	2.164993138	0.01466624	3	9867	PJA2	praja 2
210128_s_at	-2.789644878	0.01466624	2	1241	LTB4R	leukotriene B4 receptor
216388_s_at	-2.789644878	0.01466624	2	1241	LTB4R	leukotriene B4 receptor
236172_at	-2.789644878	0.01466624	2	1241	LTB4R	Leukotriene B4 receptor
225671_at	3.849296352	0.015087551	1	124976	LOC124976	hypothetical protein LOC124976
202502_at	2.411077789	0.01527091	3	34	ACADM	acyl-Coenzyme A dehydrogenase
203957_at	-3.83619816	0.01527091	1	1876	E2F6	E2F transcription factor 6
207986_x_at	2.731708405	0.01527091	2	1534	CYB561	cytochrome b-561
209108_at	2.742060931	0.01527091	2	7105	TSPAN6	tetraspanin 6
209163_at	2.731708405	0.01527091	2	1534	CYB561	cytochrome b-561
209164_s_at	2.731708405	0.01527091	2	1534	CYB561	cytochrome b-561
209392_at	2.168429448	0.01527091	3	5168	ENPP2	ectonucleotide pyrophosphatase/phosphodiesterase 2 (autotaxin)
210816_s_at	2.731708405	0.01527091	2	1534	CYB561	cytochrome b-561
210839_s_at	2.168429448	0.01527091	3	5168	ENPP2	ectonucleotide pyrophosphatase/phosphodiesterase 2 (autotaxin)
217200_x_at	2.731708405	0.01527091	2	1534	CYB561	cytochrome b-561
217545_at	2.729295914	0.01527091	2	79784	MYH14	myosin
217660_at	2.729295914	0.01527091	2	79784	MYH14	myosin
219946_x_at	2.729295914	0.01527091	2	79784	MYH14	myosin
225235_at	2.790842713	0.01527091	2	26262	TSPAN17	tetraspanin 17
226988_s_at	2.729295914	0.01527091	2	79784	MYH14	myosin
232977_x_at	2.729295914	0.01527091	2	79784	MYH14	myosin
234290_x_at	2.729295914	0.01527091	2	79784	MYH14	myosin
212224_at	2.1529374	0.015543135	3	216	ALDH1A1	aldehyde dehydrogenase 1 family
227103_s_at	-2.801519823	0.015543135	2	84291	MGC2408	hypothetical protein MGC2408
1553955_at	2.151328085	0.015861943	3	129285	CCDC128	coiled-coil domain containing 128
1554145_a_at	2.151328085	0.015861943	3	129285	CCDC128	coiled-coil domain containing 128
1569564_at	2.266810753	0.015861943	3	27295	PDLIM3	PDZ and LIM domain 3
208151_x_at	-3.730594732	0.015861943	1	10521	DDX17	DEAD (Asp-Glu-Ala-Asp) box polypeptide 17 /// DEAD (Asp-Glu-Ala-Asp) box polypeptide 17
208718_at	-3.730594732	0.015861943	1	10521	DDX17	DEAD (Asp-Glu-Ala-Asp) box polypeptide 17
208719_s_at	-3.730594732	0.015861943	1	10521	DDX17	DEAD (Asp-Glu-Ala-Asp) box polypeptide 17
209621_s_at	2.266810753	0.015861943	3	27295	PDLIM3	PDZ and LIM domain 3
210170_at	2.266810753	0.015861943	3	27295	PDLIM3	PDZ and LIM domain 3
213998_s_at	-3.730594732	0.015861943	1	10521	DDX17	DEAD (Asp-Glu-Ala-Asp) box polypeptide 17
230180_at	-3.730594732	0.015861943	1	10521	DDX17	DEAD (Asp-Glu-Ala-Asp) box polypeptide 17
238592_at	2.266810753	0.015861943	3	27295	PDLIM3	PDZ and LIM domain 3
241351_at	2.151328085	0.015861943	3	129285	CCDC128	Coiled-coil domain containing 128
202593_s_at	2.137063769	0.016036432	3	51573	MIR16	membrane interacting protein of RGS16
221793_at	2.714847922	0.016036432	2	57572	DOCK6	Dedicator of cytokinesis 6
221794_at	2.714847922	0.016036432	2	57572	DOCK6	dedicator of cytokinesis 6
222003_s_at	2.714847922	0.016036432	2	57572	DOCK6	dedicator of cytokinesis 6
222004_s_at	2.714847922	0.016036432	2	57572	DOCK6	Dedicator of cytokinesis 6
226214_at	2.137063769	0.016036432	3	51573	MIR16	membrane interacting protein of RGS16
55583_at	2.714847922	0.016036432	2	57572	DOCK6	dedicator of cytokinesis 6
1552327_at	3.684892529	0.016209752	1	158947	ARMCX4	armadillo repeat containing
1557726_at	3.684892529	0.016209752	1	158947	ARMCX4	armadillo repeat containing
1564399_a_at	3.684892529	0.016209752	1	158947	ARMCX4	armadillo repeat containing
241281_at	3.684892529	0.016209752	1	158947	ARMCX4	Armadillo repeat containing
212563_at	-2.731168417	0.01623616	2	23246 /// 727967	BOP1 /// LOC727967	block of proliferation 1 /// similar to block of proliferation 1
216397_s_at	-2.731168417	0.01623616	2	23246 /// 727967	BOP1 /// LOC727967	block of proliferation 1 /// similar to block of proliferation 1
214703_s_at	2.080277018	0.017151539	3	23324	MAN2B2	mannosidase
214761_at	2.087602025	0.017151539	3	23090	ZNF423	zinc finger protein 423
217237_at	2.087602025	0.017151539	3	23090	ZNF423	Zinc finger protein 423
222810_s_at	2.652389377	0.017151539	2	9462	RASAL2	RAS protein activator like 2
243567_at	2.087602025	0.017151539	3	23090	ZNF423	Zinc finger protein 423
201438_at	3.615665802	0.017374393	1	1293	COL6A3	collagen
204084_s_at	-2.699581689	0.017374393	2	1203	CLN5	ceroid-lipofuscinosis
204085_s_at	-2.699581689	0.017374393	2	1203	CLN5	ceroid-lipofuscinosis
214252_s_at	-2.699581689	0.017374393	2	1203	CLN5	ceroid-lipofuscinosis
220161_s_at	2.459540754	0.017374393	2	54566	EPB41L4B	erythrocyte membrane protein band 4.1 like 4B
220524_at	2.459540754	0.017374393	2	54566	EPB41L4B	erythrocyte membrane protein band 4.1 like 4B
223426_s_at	2.459540754	0.017374393	2	54566	EPB41L4B	erythrocyte membrane protein band 4.1 like 4B
223427_s_at	2.459540754	0.017374393	2	54566	EPB41L4B	erythrocyte membrane protein band 4.1 like 4B
235608_at	-2.699581689	0.017374393	2	1203	CLN5	Ceroid-lipofuscinosis
236658_at	2.459540754	0.017374393	2	54566	EPB41L4B	Erythrocyte membrane protein band 4.1 like 4B
1564670_at	2.675359081	0.0179734	2	10266	RAMP2	Receptor (G protein-coupled) activity modifying protein 2
200795_at	2.095957535	0.0179734	3	8404	SPARCL1	SPARC-like 1 (mast9
232731_x_at	2.675359081	0.0179734	2	10266	RAMP2	Receptor (G protein-coupled) activity modifying protein 2
207542_s_at	2.576756021	0.018100669	3	358	AQP1	aquaporin 1 (Colton blood group)
209047_at	2.576756021	0.018100669	3	358	AQP1	aquaporin 1 (Colton blood group)
221689_s_at	2.671987391	0.018424927	2	51227	PIGP	phosphatidylinositol glycan anchor biosynthesis
240372_at	2.671987391	0.018424927	2	51227	PIGP	Phosphatidylinositol glycan anchor biosynthesis
1556820_a_at	-3.531996141	0.018464502	1	8847	DLEU2	deleted in lymphocytic leukemia
1556821_x_at	-3.531996141	0.018464502	1	8847	DLEU2	deleted in lymphocytic leukemia
1563229_at	-3.531996141	0.018464502	1	8847	DLEU2	deleted in lymphocytic leukemia
1564443_at	-3.531996141	0.018464502	1	8847	DLEU2	deleted in lymphocytic leukemia
1569600_at	-3.531996141	0.018464502	1	8847	DLEU2	Deleted in lymphocytic leukemia
213423_x_at	2.648033271	0.018464502	2	7991	TUSC3	tumor suppressor candidate 3
216870_x_at	-3.531996141	0.018464502	1	79469 /// 8847	DLEU2 /// DLEU2L	deleted in lymphocytic leukemia
242854_x_at	-3.531996141	0.018464502	1	8847	DLEU2	deleted in lymphocytic leukemia
243474_at	-3.531996141	0.018464502	1	8847	DLEU2	Deleted in lymphocytic leukemia
205976_at	-2.594752552	0.0184692	2	22868	FASTKD2	FAST kinase domains 2
216996_s_at	-2.594752552	0.0184692	2	22868	FASTKD2	FAST kinase domains 2
1570529_at	-2.635712282	0.018686866	2	9933	KIAA0020	KIAA0020
202706_s_at	-2.584955452	0.018686866	2	7372	UMPS	uridine monophosphate synthetase (orotate phosphoribosyl transferase and orotidine-5'-decarboxylase)
202707_at	-2.584955452	0.018686866	2	7372	UMPS	uridine monophosphate synthetase (orotate phosphoribosyl transferase and orotidine-5'-decarboxylase)
203712_at	-2.635712282	0.018686866	2	9933	KIAA0020	KIAA0020
205600_x_at	2.623007091	0.018686866	2	3215	HOXB5	homeobox B5
205601_s_at	2.623007091	0.018686866	2	3215	HOXB5	homeobox B5
214265_at	2.02946734	0.018686866	3	8516	ITGA8	integrin
215165_x_at	-2.584955452	0.018686866	2	7372	UMPS	uridine monophosphate synthetase (orotate phosphoribosyl transferase and orotidine-5'-decarboxylase)
232979_at	2.623007091	0.018686866	2	3215	HOXB5	Homeobox B5
239092_at	2.02946734	0.018686866	3	8516	ITGA8	integrin
242071_x_at	2.02946734	0.018686866	3	8516	ITGA8	integrin
242580_at	-2.635712282	0.018686866	2	9933	KIAA0020	KIAA0020
203002_at	3.486486517	0.01884761	1	51421	AMOTL2	angiomotin like 2
204099_at	2.571276325	0.01884761	2	6604	SMARCD3	SWI/SNF related
231144_at	2.571276325	0.01884761	2	6604	SMARCD3	SWI/SNF related
219031_s_at	-2.591894398	0.019003234	2	51388	NIP7	nuclear import 7 homolog (S. cerevisiae)
223397_s_at	-2.591894398	0.019003234	2	51388	NIP7	nuclear import 7 homolog (S. cerevisiae)
227276_at	2.580847657	0.019003234	2	84898	PLXDC2	plexin domain containing 2
241116_at	2.580847657	0.019003234	2	84898	PLXDC2	Plexin domain containing 2
242958_x_at	2.580847657	0.019003234	2	84898	PLXDC2	Plexin domain containing 2
1558806_at	2.008024748	0.019114447	3	10020	GNE	Glucosamine (UDP-N-acetyl)-2-epimerase/N-acetylmannosamine kinase
203633_at	2.000925991	0.019114447	3	1374	CPT1A	carnitine palmitoyltransferase 1A (liver)
203634_s_at	2.000925991	0.019114447	3	1374	CPT1A	carnitine palmitoyltransferase 1A (liver)
205042_at	2.008024748	0.019114447	3	10020	GNE	glucosamine (UDP-N-acetyl)-2-epimerase/N-acetylmannosamine kinase
210687_at	2.000925991	0.019114447	3	1374	CPT1A	carnitine palmitoyltransferase 1A (liver)
210688_s_at	2.000925991	0.019114447	3	1374	CPT1A	carnitine palmitoyltransferase 1A (liver)
219349_s_at	4.682534541	0.019114447	2	55770	EXOC2	exocyst complex component 2
226270_at	4.682534541	0.019114447	2	55770	EXOC2	exocyst complex component 2
219385_at	-3.447660682	0.019222432	1	56833	SLAMF8	SLAM family member 8
219386_s_at	-3.447660682	0.019222432	1	56833	SLAMF8	SLAM family member 8
210692_s_at	3.440451212	0.019347966	1	29015	SLC43A3	solute carrier family 43
213113_s_at	3.440451212	0.019347966	1	29015	SLC43A3	solute carrier family 43
206172_at	-2.570656656	0.01943408	2	3598	IL13RA2	interleukin 13 receptor
226077_at	2.001220973	0.019977267	3	153830	FLJ31951	hypothetical protein FLJ31951
239899_at	2.001220973	0.019977267	3	153830	FLJ31951	Hypothetical protein FLJ31951
1560657_at	2.578132468	0.020073886	2	7075	TIE1	Tyrosine kinase with immunoglobulin-like and EGF-like domains 1
204468_s_at	2.578132468	0.020073886	2	7075	TIE1	tyrosine kinase with immunoglobulin-like and EGF-like domains 1
219784_at	3.399318314	0.020073886	1	79791	FBXO31	F-box protein 31
219785_s_at	3.399318314	0.020073886	1	79791	FBXO31	F-box protein 31
222352_at	3.399318314	0.020073886	1	79791	FBXO31	F-box protein 31
223745_at	3.399318314	0.020073886	1	79791	FBXO31	F-box protein 31
224162_s_at	3.399318314	0.020073886	1	79791	FBXO31	F-box protein 31
236873_at	3.399318314	0.020073886	1	79791	FBXO31	F-box protein 31
237444_at	4.593780986	0.020073886	2	---	---	Transcribed locus
226728_at	1.988837944	0.020660513	3	376497	SLC27A1	solute carrier family 27 (fatty acid transporter)
219253_at	-2.508418453	0.020971014	2	79134	FAM11B	family with sequence similarity 11
222138_s_at	2.519202189	0.02110374	2	64743	WDR13	WD repeat domain 13
1555503_a_at	2.498236667	0.021241693	2	9911	TMCC2	transmembrane and coiled-coil domain family 2
1558076_at	3.354614468	0.021241693	1	84250	ANKRD32	Ankyrin repeat domain 32
1563466_at	2.497484988	0.021241693	2	4638	MYLK	myosin
1568770_at	2.497484988	0.021241693	2	4638	MYLK	myosin
202555_s_at	2.497484988	0.021241693	2	4638	MYLK	myosin
213096_at	2.498236667	0.021241693	2	9911	TMCC2	transmembrane and coiled-coil domain family 2
223542_at	3.354614468	0.021241693	1	84250	ANKRD32	ankyrin repeat domain 32
224823_at	2.497484988	0.021241693	2	4638	MYLK	myosin
230460_at	2.497484988	0.021241693	2	4638	MYLK	Myosin
204154_at	1.994950973	0.021376898	3	1036	CDO1	cysteine dioxygenase
243706_at	1.994950973	0.021376898	3	1036	CDO1	Cysteine dioxygenase
200665_s_at	1.982513952	0.021949989	3	6678	SPARC	secreted protein
212667_at	1.982513952	0.021949989	3	6678	SPARC	secreted protein
220607_x_at	3.321087982	0.021949989	1	51497	TH1L	TH1-like (Drosophila)
225006_x_at	3.321087982	0.021949989	1	51497	TH1L	TH1-like (Drosophila)
225261_x_at	3.321087982	0.021949989	1	51497	TH1L	TH1-like (Drosophila)
225545_at	1.979521638	0.021949989	3	29904	EEF2K	eukaryotic elongation factor-2 kinase
225546_at	1.979521638	0.021949989	3	29904	EEF2K	eukaryotic elongation factor-2 kinase
225865_x_at	3.321087982	0.021949989	1	51497	TH1L	TH1-like (Drosophila)
244569_at	2.546060787	0.021949989	2	157657	C8orf37	chromosome 8 open reading frame 37
1569392_at	1.968081627	0.022707698	3	9524	GPSN2	glycoprotein
208336_s_at	1.968081627	0.022707698	3	9524	GPSN2	glycoprotein
231556_at	1.968081627	0.022707698	3	9524	GPSN2	Glycoprotein
239492_at	3.294219214	0.022707698	1	284904	SEC14L4	SEC14-like 4 (S. cerevisiae)
223066_at	2.460591957	0.023072257	2	23557	SNAPAP	SNAP-associated protein
210874_s_at	3.271695513	0.023398466	1	24142	NAT6	N-acetyltransferase 6
209436_at	1.957543729	0.023419868	3	10418	SPON1	spondin 1
209437_s_at	1.957543729	0.023419868	3	10418	SPON1	spondin 1
213993_at	1.957543729	0.023419868	3	10418	SPON1	spondin 1
213994_s_at	1.957543729	0.023419868	3	10418	SPON1	spondin 1
217703_x_at	1.957543729	0.023419868	3	10418	SPON1	Spondin 1
224488_s_at	1.957543729	0.023419868	3	10418	SPON1	spondin 1
228450_at	3.260754512	0.023419868	1	144100	PLEKHA7	pleckstrin homology domain containing
235089_at	2.448221161	0.023419868	2	84961	FBXL20	F-box and leucine-rich repeat protein 20
239223_s_at	2.448221161	0.023419868	2	84961	FBXL20	F-box and leucine-rich repeat protein 20
239224_at	2.448221161	0.023419868	2	84961	FBXL20	F-box and leucine-rich repeat protein 20
204008_at	1.944332731	0.023542308	3	10126	DNAL4	dynein
209725_at	-2.4748477	0.023542308	2	27340 /// 653877	UTP20 /// LOC653877	UTP20
225949_at	2.472111176	0.023542308	2	340371	NRBP2	nuclear receptor binding protein 2
224168_at	-3.248479697	0.02354486	1	84203	TXNDC2	thioredoxin domain containing 2 (spermatozoa)
203022_at	4.280379489	0.023942162	2	10535	RNASEH2A	ribonuclease H2
201561_s_at	2.430413454	0.024156956	2	22883	CLSTN1	calsyntenin 1
228241_at	3.232421386	0.024156956	1	155465	BCMP11	breast cancer membrane protein 11
205326_at	2.43673147	0.024396969	2	10268	RAMP3	receptor (G protein-coupled) activity modifying protein 3
219098_at	-1.930070415	0.024457621	3	10514	MYBBP1A	MYB binding protein (P160) 1a
233803_s_at	-1.930070415	0.024457621	3	10514	MYBBP1A	MYB binding protein (P160) 1a
203612_at	-3.218394927	0.02450039	1	705	BYSL	bystin-like
202894_at	3.214999025	0.024598702	1	2050	EPHB4	EPH receptor B4
1554627_a_at	2.435053444	0.024843833	2	51008	ASCC1	activating signal cointegrator 1 complex subunit 1
206709_x_at	1.93637289	0.024843833	3	2875	GPT	glutamic-pyruvate transaminase (alanine aminotransferase)
219336_s_at	2.435053444	0.024843833	2	51008	ASCC1	activating signal cointegrator 1 complex subunit 1
219809_at	-2.498396544	0.024843833	2	54853	WDR55	WD repeat domain 55
222114_x_at	-2.498396544	0.024843833	2	54853	WDR55	WD repeat domain 55
223833_at	-2.498396544	0.024843833	2	54853	WDR55	WD repeat domain 55
211009_s_at	-3.198768945	0.024935686	1	10778	ZNF271	zinc finger protein 271
209925_at	1.948978059	0.025335088	3	4950 /// 647859	OCLN /// NAIP	occludin /// similar to Occludin
221231_s_at	3.185514935	0.025335088	1	55051	C14orf102	chromosome 14 open reading frame 102 /// chromosome 14 open reading frame 102
227575_s_at	3.185514935	0.025335088	1	55051	C14orf102	chromosome 14 open reading frame 102
235212_at	3.185514935	0.025335088	1	55051	C14orf102	chromosome 14 open reading frame 102
208911_s_at	1.930599716	0.025497081	3	5162	PDHB	pyruvate dehydrogenase (lipoamide) beta
211023_at	1.930599716	0.025497081	3	5162	PDHB	pyruvate dehydrogenase (lipoamide) beta
204699_s_at	-2.411910891	0.025535062	2	27042	C1orf107	chromosome 1 open reading frame 107
204700_x_at	-2.411910891	0.025535062	2	27042	C1orf107	chromosome 1 open reading frame 107
214193_s_at	-2.411910891	0.025535062	2	27042	C1orf107	chromosome 1 open reading frame 107
220251_at	-2.411910891	0.025535062	2	27042	C1orf107	chromosome 1 open reading frame 107
209031_at	1.921180267	0.025625823	3	23705	IGSF4	Immunoglobulin superfamily
1552612_at	2.359657186	0.026101845	2	56990	CDC42SE2	CDC42 small effector 2
1552613_s_at	2.359657186	0.026101845	2	56990	CDC42SE2	CDC42 small effector 2
1559578_at	3.104811461	0.026101845	1	51226	COPZ2	Coatomer protein complex
202476_s_at	2.357105748	0.026101845	2	10844	TUBGCP2	tubulin
202477_s_at	2.357105748	0.026101845	2	10844	TUBGCP2	tubulin
202783_at	3.224526446	0.026101845	3	23530	NNT	nicotinamide nucleotide transhydrogenase
202784_s_at	3.224526446	0.026101845	3	23530	NNT	nicotinamide nucleotide transhydrogenase
203615_x_at	3.235631131	0.026101845	3	6817	SULT1A1	sulfotransferase family
205077_s_at	-3.111632114	0.026101845	1	5281	PIGF	phosphatidylinositol glycan anchor biosynthesis
205078_at	-3.111632114	0.026101845	1	5281	PIGF	phosphatidylinositol glycan anchor biosynthesis
207122_x_at	3.235631131	0.026101845	3	6799	SULT1A2	sulfotransferase family
207332_s_at	-1.908620946	0.026101845	3	7037	TFRC	transferrin receptor (p90
208152_s_at	-1.893210696	0.026101845	3	9188	DDX21	DEAD (Asp-Glu-Ala-Asp) box polypeptide 21 /// DEAD (Asp-Glu-Ala-Asp) box polypeptide 21
208691_at	-1.908620946	0.026101845	3	7037	TFRC	transferrin receptor (p90
209075_s_at	2.411972766	0.026101845	2	23479	ISCU	IscU iron-sulfur cluster scaffold homolog (E. coli)
209424_s_at	1.884830421	0.026101845	3	23600	AMACR	alpha-methylacyl-CoA racemase
209425_at	1.884830421	0.026101845	3	23600	AMACR	alpha-methylacyl-CoA racemase
209426_s_at	1.884830421	0.026101845	3	23600	AMACR	alpha-methylacyl-CoA racemase
209830_s_at	2.381128526	0.026101845	2	9351	SLC9A3R2	solute carrier family 9 (sodium/hydrogen exchanger)
211385_x_at	3.235631131	0.026101845	3	6799	SULT1A2	sulfotransferase family
212294_at	-3.148091511	0.026101845	1	55970	GNG12	guanine nucleotide binding protein (G protein)
213563_s_at	2.357105748	0.026101845	2	10844	TUBGCP2	Tubulin
214427_at	-2.355608975	0.026101845	2	4839	NOL1	nucleolar protein 1
214467_at	-3.122823426	0.026101845	1	8477	GPR65	G protein-coupled receptor 65
215278_at	3.224526446	0.026101845	3	23530	NNT	Nicotinamide nucleotide transhydrogenase
215299_x_at	3.235631131	0.026101845	3	6817	SULT1A1	sulfotransferase family
215846_at	2.359657186	0.026101845	2	56990	CDC42SE2	CDC42 small effector 2
217111_at	1.884830421	0.026101845	3	23600	AMACR	alpha-methylacyl-CoA racemase
217113_at	1.884830421	0.026101845	3	23600	AMACR	alpha-methylacyl-CoA racemase
217897_at	2.42233859	0.026101845	2	53826	FXYD6	FXYD domain containing ion transport regulator 6
218305_at	-2.392036185	0.026101845	2	79711	IPO4	importin 4
221439_at	1.880333988	0.026101845	3	10741	RBBP9	retinoblastoma binding protein 9
221440_s_at	1.880333988	0.026101845	3	10741	RBBP9	retinoblastoma binding protein 9
221874_at	3.104307382	0.026101845	1	57535	KIAA1324	KIAA1324
222064_s_at	2.373806421	0.026101845	2	80755	AARSD1	alanyl-tRNA synthetase domain containing 1
223272_s_at	4.32106012	0.026101845	2	84284	C1orf57	chromosome 1 open reading frame 57
224654_at	-1.893210696	0.026101845	3	9188	DDX21	DEAD (Asp-Glu-Ala-Asp) box polypeptide 21
224709_s_at	2.359657186	0.026101845	2	56990	CDC42SE2	CDC42 small effector 2
226248_s_at	3.104307382	0.026101845	1	57535	KIAA1324	KIAA1324
226696_at	1.880333988	0.026101845	3	10741	RBBP9	retinoblastoma binding protein 9
226813_at	4.32106012	0.026101845	2	84284	C1orf57	chromosome 1 open reading frame 57
229026_at	2.359657186	0.026101845	2	56990	CDC42SE2	CDC42 small effector 2
234255_at	2.359657186	0.026101845	2	56990	CDC42SE2	CDC42 small effector 2
234260_at	2.359657186	0.026101845	2	56990	CDC42SE2	CDC42 small effector 2
235897_at	3.104811461	0.026101845	1	51226	COPZ2	coatomer protein complex
237214_at	-1.908620946	0.026101845	3	7037	TFRC	transferrin receptor (p90
237215_s_at	-1.908620946	0.026101845	3	7037	TFRC	transferrin receptor (p90
237951_at	-3.111632114	0.026101845	1	5281	PIGF	Phosphatidylinositol glycan anchor biosynthesis
238740_at	2.373806421	0.026101845	2	80755	AARSD1	alanyl-tRNA synthetase domain containing 1
238995_at	3.235631131	0.026101845	3	6817	SULT1A1	Sulfotransferase family
240323_at	2.42233859	0.026101845	2	53826	FXYD6	FXYD domain containing ion transport regulator 6
240686_x_at	-1.908620946	0.026101845	3	7037	TFRC	Transferrin receptor (p90
243349_at	3.104307382	0.026101845	1	57535	KIAA1324	KIAA1324
244531_at	3.224526446	0.026101845	3	23530	NNT	Nicotinamide nucleotide transhydrogenase
244842_x_at	2.357105748	0.026101845	2	10844	TUBGCP2	Tubulin
1555555_at	2.350785564	0.026172838	2	27241	PTHB1	parathyroid hormone-responsive B1
1570448_at	2.350785564	0.026172838	2	27241	PTHB1	Parathyroid hormone-responsive B1
200794_x_at	2.880664863	0.026172838	2	9802	DAZAP2	DAZ associated protein 2
203082_at	-2.344231429	0.026172838	2	9790	BMS1L	BMS1-like
209149_s_at	2.397029992	0.026172838	2	10548	TM9SF1	transmembrane 9 superfamily member 1
209150_s_at	2.397029992	0.026172838	2	10548	TM9SF1	transmembrane 9 superfamily member 1
209958_s_at	2.350785564	0.026172838	2	27241	PTHB1	parathyroid hormone-responsive B1
212595_s_at	2.880664863	0.026172838	2	9802	DAZAP2	DAZ associated protein 2
214334_x_at	2.880664863	0.026172838	2	9802	DAZAP2	DAZ associated protein 2
216239_at	2.350785564	0.026172838	2	27241	PTHB1	parathyroid hormone-responsive B1
221725_at	3.089045763	0.026172838	1	---	---	CDNA clone IMAGE:3030163
235704_at	2.880664863	0.026172838	2	9802	DAZAP2	DAZ associated protein 2
236045_x_at	3.095291761	0.026172838	1	---	---	CDNA clone IMAGE:5278089
238300_s_at	2.880664863	0.026172838	2	9802	DAZAP2	DAZ associated protein 2
238948_at	2.397029992	0.026172838	2	10548	TM9SF1	Transmembrane 9 superfamily member 1
242702_at	-3.081849256	0.026172838	1	---	---	---
37547_at	2.350785564	0.026172838	2	27241	PTHB1	parathyroid hormone-responsive B1
37549_g_at	2.350785564	0.026172838	2	27241	PTHB1	parathyroid hormone-responsive B1
201093_x_at	1.873050172	0.026304971	3	6389	SDHA	succinate dehydrogenase complex
230077_at	1.873050172	0.026304971	3	220729 /// 255812 /// 6389 /// 727956	SDHA /// LOC220729 /// SDHALP1 /// SDHALP2	succinate dehydrogenase complex
240084_at	1.873050172	0.026304971	3	220729 /// 6389	SDHA /// LOC220729	Succinate dehydrogenase complex
209216_at	2.340393431	0.026330381	2	11152	WDR45	WD repeat domain 45
209217_s_at	2.340393431	0.026330381	2	11152	WDR45	WD repeat domain 45
215553_x_at	2.340393431	0.026330381	2	11152	WDR45	WD repeat domain 45
1559025_at	2.338352246	0.026608667	2	10801	09-Sep	septin 9
1560163_at	2.338352246	0.026608667	2	10801	09-Sep	Septin 9
207425_s_at	2.338352246	0.026608667	2	10801	09-Sep	septin 9
208657_s_at	2.338352246	0.026608667	2	10801	09-Sep	septin 9
218241_at	3.059892538	0.026608667	1	9950	GOLGA5	golgi autoantigen
219006_at	-2.357547726	0.026608667	2	29078	C6orf66	chromosome 6 open reading frame 66
41220_at	2.338352246	0.026608667	2	10801	09-Sep	septin 9
206580_s_at	3.054014835	0.026685236	1	30008	EFEMP2	EGF-containing fibulin-like extracellular matrix protein 2
214726_x_at	1.901585632	0.026777293	3	118	ADD1	adducin 1 (alpha)
214736_s_at	1.901585632	0.026777293	3	118	ADD1	adducin 1 (alpha)
229208_at	3.037265083	0.027467785	1	55142	CEP27	centrosomal protein 27kDa
226051_at	2.372147595	0.02748932	2	140606	SELM	selenoprotein M
1564027_a_at	1.878611303	0.028094802	3	285966	FLJ40722	hypothetical protein FLJ40722
1564028_s_at	1.878611303	0.028094802	3	285966	FLJ40722	hypothetical protein FLJ40722
205061_s_at	1.839569677	0.028399056	3	5393	EXOSC9	exosome component 9
218616_at	-3.016665272	0.028399056	1	57117	INTS12	integrator complex subunit 12
230029_x_at	2.31176385	0.028399056	2	130507	ZNF650	zinc finger protein 650
234982_at	2.31176385	0.028399056	2	130507	ZNF650	zinc finger protein 650
244121_at	2.31176385	0.028399056	2	130507	ZNF650	Zinc finger protein 650
1559452_a_at	-2.993677601	0.028638055	1	6482	ST3GAL1	ST3 beta-galactoside alpha-2
1560105_at	2.311826462	0.028638055	2	5787	PTPRB	Protein tyrosine phosphatase
201904_s_at	2.311435246	0.028638055	2	10217	CTDSPL	CTD (carboxy-terminal domain
201905_s_at	2.311435246	0.028638055	2	10217	CTDSPL	CTD (carboxy-terminal domain
201906_s_at	2.311435246	0.028638055	2	10217	CTDSPL	CTD (carboxy-terminal domain
205846_at	2.311826462	0.028638055	2	5787	PTPRB	protein tyrosine phosphatase
208322_s_at	-2.993677601	0.028638055	1	6482	ST3GAL1	ST3 beta-galactoside alpha-2
212747_at	2.992900746	0.028638055	1	23294	ANKS1A	ankyrin repeat and sterile alpha motif domain containing 1A
213597_s_at	2.311435246	0.028638055	2	10217	CTDSPL	CTD (carboxy-terminal domain
214187_x_at	2.311435246	0.028638055	2	10217	CTDSPL	CTD (carboxy-terminal domain
215874_at	-2.993677601	0.028638055	1	6482	ST3GAL1	ST3 beta-galactoside alpha-2
215875_at	-2.993677601	0.028638055	1	6482	ST3GAL1	ST3 beta-galactoside alpha-2
216264_s_at	1.887873705	0.028638055	3	3913	LAMB2	laminin
218400_at	-2.996031517	0.028638055	1	4940	OAS3	2'-5'-oligoadenylate synthetase 3
228568_at	2.492451415	0.028638055	2	145781	Gcom1	GRINL1A combined protein
230250_at	2.311826462	0.028638055	2	5787	PTPRB	Protein tyrosine phosphatase
232666_at	-2.996031517	0.028638055	1	4940	OAS3	2'-5'-oligoadenylate synthetase 3
236781_at	2.992900746	0.028638055	1	23294	ANKS1A	Ankyrin repeat and sterile alpha motif domain containing 1A
240494_at	2.311435246	0.028638055	2	10217	CTDSPL	CTD (carboxy-terminal domain
244440_at	2.992900746	0.028638055	1	23294	ANKS1A	Ankyrin repeat and sterile alpha motif domain containing 1A
203442_x_at	2.987871909	0.028735275	1	256364	EML3	echinoderm microtubule associated protein like 3
212969_x_at	2.987871909	0.028735275	1	256364	EML3	echinoderm microtubule associated protein like 3
1552772_at	-2.984760326	0.028816268	1	338339	CLEC4D	C-type lectin domain family 4
1552773_at	-2.984760326	0.028816268	1	338339	CLEC4D	C-type lectin domain family 4
236322_at	1.841301256	0.028878236	3	153830	FLJ31951	Hypothetical protein FLJ31951
224916_at	-2.97859668	0.029032626	1	340061	TMEM173	transmembrane protein 173
224929_at	-2.97859668	0.029032626	1	340061	TMEM173	transmembrane protein 173
241450_at	2.974522508	0.029232302	1	284654	RSPO1	R-spondin homolog (Xenopus laevis)
204688_at	2.31669584	0.029275799	2	8910	SGCE	sarcoglycan
204972_at	-2.968544966	0.029275799	1	4939	OAS2	2'-5'-oligoadenylate synthetase 2
205752_s_at	1.818259217	0.029275799	3	2949	GSTM5	glutathione S-transferase M5
206553_at	-2.968544966	0.029275799	1	4939	OAS2	2'-5'-oligoadenylate synthetase 2
221549_at	-2.277562985	0.029275799	2	83743	GRWD1	glutamate-rich WD repeat containing 1
228607_at	-2.968544966	0.029275799	1	4939	OAS2	2'-5'-oligoadenylate synthetase 2
233846_at	2.965936028	0.029275799	1	114800	CCDC85A	coiled-coil domain containing 85A
235228_at	2.965936028	0.029275799	1	114800	CCDC85A	coiled-coil domain containing 85A
243382_at	2.965936028	0.029275799	1	114800	CCDC85A	Coiled-coil domain containing 85A
201082_s_at	1.826434238	0.029343579	3	1639	DCTN1	dynactin 1 (p150
204296_at	1.826434238	0.029343579	3	1639	DCTN1	dynactin 1 (p150
211780_x_at	1.826434238	0.029343579	3	1639	DCTN1	dynactin 1 (p150
211811_s_at	2.960164808	0.029356182	1	56142	PCDHA6	protocadherin alpha 6
211838_x_at	2.960164808	0.029356182	1	56143	PCDHA5	protocadherin alpha 5
225714_s_at	2.959492455	0.029356182	1	---	---	---
227096_at	-1.820811745	0.02942386	3	126119	JOSD2	Josephin domain containing 2
219411_at	2.323925692	0.029675655	2	79767	ELMO3	engulfment and cell motility 3
218132_s_at	2.318457824	0.029737418	2	79042	TSEN34	tRNA splicing endonuclease 34 homolog (S. cerevisiae)
1561238_at	2.45646908	0.029819575	3	5828	PXMP3	Peroxisomal membrane protein 3
207220_at	2.942150024	0.029819575	1	420	ART4	ADP-ribosyltransferase 4 (Dombrock blood group)
210296_s_at	2.45646908	0.029819575	3	5828	PXMP3	peroxisomal membrane protein 3
212154_at	1.830388911	0.029819575	3	6383	SDC2	syndecan 2 (heparan sulfate proteoglycan 1
212157_at	1.830388911	0.029819575	3	6383	SDC2	syndecan 2 (heparan sulfate proteoglycan 1
212158_at	1.830388911	0.029819575	3	6383	SDC2	syndecan 2 (heparan sulfate proteoglycan 1
219633_at	2.942150024	0.029819575	1	420 /// 79183	ART4 /// C20orf121	ADP-ribosyltransferase 4 (Dombrock blood group) /// chromosome 20 open reading frame 121
228225_at	2.45646908	0.029819575	3	5828	PXMP3	peroxisomal membrane protein 3
243056_at	2.942150024	0.029819575	1	420	ART4	ADP-ribosyltransferase 4 (Dombrock blood group)
208917_x_at	-2.26364337	0.030075764	2	65220	NADK	NAD kinase
208918_s_at	-2.26364337	0.030075764	2	65220	NADK	NAD kinase
208919_s_at	-2.26364337	0.030075764	2	65220	NADK	NAD kinase
213607_x_at	-2.26364337	0.030075764	2	65220	NADK	NAD kinase
204550_x_at	1.806882426	0.030289312	3	2944	GSTM1	glutathione S-transferase M1
215333_x_at	1.806882426	0.030289312	3	2944	GSTM1	glutathione S-transferase M1
1552552_s_at	-2.274497137	0.03051145	2	170482	CLEC4C	C-type lectin domain family 4
1555687_a_at	-2.274497137	0.03051145	2	170482	CLEC4C	C-type lectin domain family 4
204343_at	2.305895726	0.03051145	2	21	ABCA3	ATP-binding cassette
204858_s_at	-2.922635187	0.03051145	1	1890	ECGF1	endothelial cell growth factor 1 (platelet-derived)
217497_at	-2.922635187	0.03051145	1	1890	ECGF1	endothelial cell growth factor 1 (platelet-derived)
200671_s_at	2.251532957	0.031168272	2	6711	SPTBN1	spectrin
200672_x_at	2.251532957	0.031168272	2	6711	SPTBN1	spectrin
201478_s_at	-3.889257368	0.031168272	2	1736	DKC1	dyskeratosis congenita 1
212071_s_at	2.251532957	0.031168272	2	6711	SPTBN1	spectrin
213914_s_at	2.251532957	0.031168272	2	6711	SPTBN1	Spectrin
214856_at	2.251532957	0.031168272	2	6711	SPTBN1	spectrin
215918_s_at	2.251532957	0.031168272	2	6711	SPTBN1	spectrin
226342_at	2.251532957	0.031168272	2	6711	SPTBN1	spectrin
226765_at	2.251532957	0.031168272	2	6711	SPTBN1	Spectrin
228246_s_at	2.251532957	0.031168272	2	6711	SPTBN1	Spectrin
230775_s_at	2.237905081	0.031168272	2	646871	LOC646871	hypothetical LOC646871
233297_s_at	2.237905081	0.031168272	2	54937 /// 728591 /// 731719	SOHLH2 /// LOC728591 /// LOC731719	spermatogenesis and oogenesis specific basic helix-loop-helix 2 /// hypothetical protein LOC728591 /// hypothetical protein LOC731719
233298_at	2.237905081	0.031168272	2	54937 /// 728591 /// 731719	SOHLH2 /// LOC728591 /// LOC731719	spermatogenesis and oogenesis specific basic helix-loop-helix 2 /// hypothetical protein LOC728591 /// hypothetical protein LOC731719
234085_at	2.237905081	0.031168272	2	158228	C9orf122	Chromosome 9 open reading frame 122
242220_at	2.251532957	0.031168272	2	6711	SPTBN1	spectrin
218541_s_at	2.898620089	0.031240215	1	56892	C8orf4	chromosome 8 open reading frame 4
242617_at	2.898434364	0.031240215	1	2954	GSTZ1	Glutathione transferase zeta 1 (maleylacetoacetate isomerase)
204379_s_at	2.255477928	0.032692957	2	2261	FGFR3	fibroblast growth factor receptor 3 (achondroplasia
204380_s_at	2.255477928	0.032692957	2	2261	FGFR3	fibroblast growth factor receptor 3 (achondroplasia
208677_s_at	1.832002027	0.032711752	3	682	BSG	basigin (Ok blood group)
208264_s_at	-2.221367205	0.03284442	2	8669	EIF3S1	eukaryotic translation initiation factor 3
208985_s_at	-2.221367205	0.03284442	2	8669	EIF3S1	eukaryotic translation initiation factor 3
217364_x_at	-2.221367205	0.03284442	2	730021 /// 732068 /// 8669	EIF3S1 /// LOC730021 /// LOC732068	eukaryotic translation initiation factor 3
201612_at	2.231809608	0.033154877	2	223	ALDH9A1	aldehyde dehydrogenase 9 family
202217_at	2.245388224	0.033404715	2	8209	C21orf33	chromosome 21 open reading frame 33
204328_at	2.859257853	0.033404715	1	11322	TMC6	transmembrane channel-like 6
210667_s_at	2.245388224	0.033404715	2	8209	C21orf33	chromosome 21 open reading frame 33
214958_s_at	2.859257853	0.033404715	1	11322	TMC6	transmembrane channel-like 6
236482_at	2.859257853	0.033404715	1	11322	TMC6	Transmembrane channel-like 6
213501_at	1.825574968	0.033533531	3	51	ACOX1	acyl-Coenzyme A oxidase 1
200749_at	-2.230432952	0.033880002	2	5901	RAN	RAN
204844_at	2.210697454	0.033880002	2	2028	ENPEP	glutamyl aminopeptidase (aminopeptidase A)
213422_s_at	2.215182891	0.033880002	2	54587 /// 727882	MXRA8 /// LOC727882	matrix-remodelling associated 8 /// similar to matrix-remodelling associated 8
218370_s_at	2.842583908	0.033880002	1	64766	S100PBP	S100P binding protein
218537_at	2.234240322	0.033880002	2	54985	HCFC1R1	host cell factor C1 regulator 1 (XPO1 dependent)
220507_s_at	-1.787699901	0.033880002	3	51733	UPB1	ureidopropionase
222610_s_at	2.842583908	0.033880002	1	64766	S100PBP	S100P binding protein
224042_at	-1.787699901	0.033880002	3	51733	UPB1	ureidopropionase
224043_s_at	-1.787699901	0.033880002	3	51733	UPB1	ureidopropionase
228219_s_at	-1.787699901	0.033880002	3	51733	UPB1	ureidopropionase
228576_s_at	2.215182891	0.033880002	2	54587	MXRA8	Matrix-remodelling associated 8
229779_at	2.219827925	0.033880002	2	1286	COL4A4	collagen
241123_at	-1.787699901	0.033880002	3	51733	UPB1	Ureidopropionase
45714_at	2.234240322	0.033880002	2	54985	HCFC1R1	host cell factor C1 regulator 1 (XPO1 dependent)
202868_s_at	2.231514823	0.03403621	2	10775	POP4	processing of precursor 4
202942_at	2.201306795	0.03403621	2	2109	ETFB	electron-transfer-flavoprotein
240933_at	2.201306795	0.03403621	2	2109	ETFB	Electron-transfer-flavoprotein
201124_at	2.190852604	0.034494288	2	3693	ITGB5	integrin
201125_s_at	2.190852604	0.034494288	2	3693	ITGB5	integrin
202835_at	-2.828416838	0.034494288	1	10907	TXNL4A	thioredoxin-like 4A
202836_s_at	-2.828416838	0.034494288	1	10907	TXNL4A	thioredoxin-like 4A
214020_x_at	2.190852604	0.034494288	2	3693	ITGB5	Integrin
214021_x_at	2.190852604	0.034494288	2	3693	ITGB5	Integrin
218144_s_at	-3.660236356	0.034681132	2	64423	C14orf173	chromosome 14 open reading frame 173
222534_s_at	-3.660236356	0.034681132	2	64423	C14orf173	chromosome 14 open reading frame 173
222535_at	-3.660236356	0.034681132	2	64423	C14orf173	chromosome 14 open reading frame 173
1556348_at	-2.222797917	0.034807977	2	55127	HEATR1	HEAT repeat containing 1
218594_at	-2.222797917	0.034807977	2	55127	HEATR1	HEAT repeat containing 1
218595_s_at	-2.222797917	0.034807977	2	55127	HEATR1	HEAT repeat containing 1
232414_at	-2.222797917	0.034807977	2	55127	HEATR1	HEAT repeat containing 1
235142_at	2.713896634	0.034807977	2	653121 /// 730411	ZBTB8 /// LOC730411	zinc finger and BTB domain containing 8 /// similar to zinc finger and BTB domain containing 8
226334_s_at	-2.814533547	0.034905897	1	130872	AHSA2	AHA1
226665_at	-2.814533547	0.034905897	1	130872	AHSA2	AHA1
230148_at	-2.814533547	0.034905897	1	130872	AHSA2	AHA1
200750_s_at	-2.199235229	0.034946936	2	5901	RAN	RAN
226842_at	2.190060687	0.035263603	2	90110	LOC90110	hypothetical protein LOC90110
1556923_at	1.79362706	0.035858053	3	51	ACOX1	Acyl-Coenzyme A oxidase 1
203716_s_at	2.000050087	0.035858053	3	1803	DPP4	dipeptidyl-peptidase 4 (CD26
203717_at	2.000050087	0.035858053	3	1803	DPP4	dipeptidyl-peptidase 4 (CD26
207656_s_at	1.79362706	0.035858053	3	51	ACOX1	acyl-Coenzyme A oxidase 1
209600_s_at	1.79362706	0.035858053	3	51	ACOX1	acyl-Coenzyme A oxidase 1
209601_at	1.79362706	0.035858053	3	51	ACOX1	acyl-Coenzyme A oxidase 1
211478_s_at	2.000050087	0.035858053	3	1803	DPP4	dipeptidyl-peptidase 4 (CD26
227962_at	1.79362706	0.035858053	3	51	ACOX1	acyl-Coenzyme A oxidase 1
237953_at	2.000050087	0.035858053	3	1803	DPP4	Dipeptidyl-peptidase 4 (CD26
218345_at	2.171902966	0.036098089	2	55365	TMEM176A	transmembrane protein 176A
223211_at	1.757487767	0.036332034	3	26061	HACL1	2-hydroxyacyl-CoA lyase 1
201521_s_at	-2.785233881	0.036466476	1	22916	NCBP2	nuclear cap binding protein subunit 2
219134_at	2.170674431	0.036466476	2	64123	ELTD1	EGF
201089_at	-1.766859295	0.036479552	3	526	ATP6V1B2	ATPase
203931_s_at	-2.181751757	0.036479552	2	6182	MRPL12	mitochondrial ribosomal protein L12
229165_at	-2.181751757	0.036479552	2	6182	MRPL12	Mitochondrial ribosomal protein L12
209375_at	2.207682078	0.036507761	2	7508	XPC	xeroderma pigmentosum
203023_at	-2.179469042	0.036780567	2	51491	HSPC111	hypothetical protein HSPC111
204122_at	-2.777206509	0.036780567	1	7305	TYROBP	TYRO protein tyrosine kinase binding protein
214011_s_at	-2.179469042	0.036780567	2	51491	HSPC111	hypothetical protein HSPC111
1558517_s_at	-2.159671203	0.036882588	2	84230	LRRC8C	Leucine rich repeat containing 8 family
1570007_at	-2.159671203	0.036882588	2	84230	LRRC8C	leucine rich repeat containing 8 family
223533_at	-2.159671203	0.036882588	2	84230	LRRC8C	leucine rich repeat containing 8 family
231849_at	2.77297417	0.036885014	1	144501	KRT80	keratin 80
209655_s_at	1.778636069	0.037435242	3	83604	TMEM47	transmembrane protein 47
228249_at	2.177121601	0.037435242	2	119710	C11orf74	chromosome 11 open reading frame 74
1568592_at	-2.758690915	0.037843061	1	140691	TRIM69	tripartite motif-containing 69
229037_at	-2.758690915	0.037843061	1	140691	TRIM69	Tripartite motif-containing 69
232792_at	-2.758690915	0.037843061	1	140691	TRIM69	tripartite motif-containing 69
205709_s_at	3.474779204	0.038651118	2	1040	CDS1	CDP-diacylglycerol synthase (phosphatidate cytidylyltransferase) 1
206980_s_at	2.412381748	0.038651118	3	2323	FLT3LG	fms-related tyrosine kinase 3 ligand
213963_s_at	-2.746923094	0.038651118	1	8819	SAP30	Sin3A-associated protein
218102_at	2.736739405	0.038651118	2	51071	DERA	2-deoxyribose-5-phosphate aldolase homolog (C. elegans)
218162_at	2.142142853	0.038651118	2	56944	OLFML3	olfactomedin-like 3
222063_s_at	3.474779204	0.038651118	2	1040	CDS1	CDP-diacylglycerol synthase (phosphatidate cytidylyltransferase) 1
226185_at	3.474779204	0.038651118	2	1040	CDS1	CDP-diacylglycerol synthase (phosphatidate cytidylyltransferase) 1
226187_at	3.474779204	0.038651118	2	1040	CDS1	CDP-diacylglycerol synthase (phosphatidate cytidylyltransferase) 1
230892_at	2.736739405	0.038651118	2	51071	DERA	2-deoxyribose-5-phosphate aldolase homolog (C. elegans)
201516_at	-2.142176742	0.038976952	2	6723	SRM	spermidine synthase
203924_at	2.64980319	0.038976952	3	2938	GSTA1	glutathione S-transferase A1
209365_s_at	2.173372269	0.038976952	2	1893	ECM1	extracellular matrix protein 1
215766_at	2.64980319	0.038976952	3	2938	GSTA1	Glutathione S-transferase A1
222102_at	2.64980319	0.038976952	3	2940	GSTA3	glutathione S-transferase A3
225212_at	-2.160176595	0.038976952	2	114789	SLC25A25	solute carrier family 25 (mitochondrial carrier; phosphate carrier)
243210_at	-2.160176595	0.038976952	2	114789	SLC25A25	Solute carrier family 25 (mitochondrial carrier; phosphate carrier)
1556689_a_at	2.136392084	0.03901263	2	54361	WNT4	wingless-type MMTV integration site family
208606_s_at	2.136392084	0.03901263	2	54361	WNT4	wingless-type MMTV integration site family
203581_at	2.3357471	0.039418406	3	5867	RAB4A	RAB4A
1554499_s_at	3.511912173	0.039712198	3	27068	PPA2	pyrophosphatase (inorganic) 2
1556284_at	3.511912173	0.039712198	3	27068	PPA2	Pyrophosphatase (inorganic) 2
1556285_s_at	3.511912173	0.039712198	3	27068	PPA2	pyrophosphatase (inorganic) 2
228366_at	3.511912173	0.039712198	3	27068	PPA2	pyrophosphatase (inorganic) 2
1563018_at	2.141621519	0.03980902	2	6910	TBX5	T-box 5
207155_at	2.141621519	0.03980902	2	6910	TBX5	T-box 5
211886_s_at	2.141621519	0.03980902	2	6910	TBX5	T-box 5
240715_at	2.141621519	0.03980902	2	6910	TBX5	T-box 5
217905_at	-2.135105889	0.039998255	2	79892	C10orf119	chromosome 10 open reading frame 119
221846_s_at	2.123694208	0.039998255	2	57513	CASKIN2	CASK interacting protein 2
222464_s_at	-2.135105889	0.039998255	2	79892	C10orf119	chromosome 10 open reading frame 119
233028_at	-2.135105889	0.039998255	2	79892	C10orf119	chromosome 10 open reading frame 119
242167_at	-2.135105889	0.039998255	2	79892	C10orf119	Chromosome 10 open reading frame 119
61297_at	2.123694208	0.039998255	2	57513	CASKIN2	CASK interacting protein 2
202201_at	2.171455212	0.040011157	2	645	BLVRB	biliverdin reductase B (flavin reductase (NADPH))
1552718_at	3.234893307	0.040412364	3	92675	HARS2	histidyl-tRNA synthetase 2
1566449_at	2.115822119	0.040412364	2	55631	LRRC40	Leucine rich repeat containing 40
1566999_at	3.234893307	0.040412364	3	92675	HARS2	Histidyl-tRNA synthetase 2
1567000_at	3.234893307	0.040412364	3	92675	HARS2	Histidyl-tRNA synthetase 2
215063_x_at	2.115822119	0.040412364	2	55631	LRRC40	leucine rich repeat containing 40
218577_at	2.115822119	0.040412364	2	55631	LRRC40	leucine rich repeat containing 40
234107_s_at	3.234893307	0.040412364	3	92675	HARS2	histidyl-tRNA synthetase 2
204743_at	-1.705084182	0.040783929	3	29114	TAGLN3	transgelin 3
201309_x_at	2.109757704	0.040976419	2	9315	C5orf13	chromosome 5 open reading frame 13
201310_s_at	2.109757704	0.040976419	2	9315	C5orf13	chromosome 5 open reading frame 13
222344_at	2.109757704	0.040976419	2	9315	C5orf13	Chromosome 5 open reading frame 13
230424_at	2.109757704	0.040976419	2	9315	C5orf13	chromosome 5 open reading frame 13
235725_at	2.697810122	0.040976419	1	---	---	Transcribed locus
238410_x_at	2.109757704	0.040976419	2	9315	C5orf13	Chromosome 5 open reading frame 13
238411_x_at	2.109757704	0.040976419	2	9315	C5orf13	Chromosome 5 open reading frame 13
201056_at	3.385565959	0.041030912	2	2804	GOLGB1	Golgi autoantigen
201057_s_at	3.385565959	0.041030912	2	2804	GOLGB1	golgi autoantigen
225825_at	3.775651652	0.041030912	2	25943	C20orf194	chromosome 20 open reading frame 194
226607_at	3.775651652	0.041030912	2	25943	C20orf194	chromosome 20 open reading frame 194
204648_at	1.743158341	0.041154468	3	4881	NPR1	natriuretic peptide receptor A/guanylate cyclase A (atrionatriuretic peptide receptor A)
32625_at	1.743158341	0.041154468	3	4881	NPR1	natriuretic peptide receptor A/guanylate cyclase A (atrionatriuretic peptide receptor A)
200877_at	-2.10774469	0.041516084	2	10575	CCT4	chaperonin containing TCP1
205509_at	-1.988072575	0.041609457	2	1360	CPB1	carboxypeptidase B1 (tissue)
211807_x_at	2.682341835	0.041609457	1	56101	PCDHGB5	protocadherin gamma subfamily B
221682_s_at	2.682341835	0.041609457	1	56100	PCDHGB6	protocadherin gamma subfamily B
200886_s_at	-1.741245728	0.041658862	3	5223 /// 642969 /// 643576	PGAM1 /// LOC642969 /// LOC643576	phosphoglycerate mutase 1 (brain) /// similar to Phosphoglycerate mutase 1 (Phosphoglycerate mutase isozyme B) (PGAM-B) (BPG-dependent PGAM 1) ///
201263_at	-1.722606549	0.041658862	3	6897	TARS	threonyl-tRNA synthetase
202626_s_at	-1.932257303	0.041658862	3	4067	LYN	v-yes-1 Yamaguchi sarcoma viral related oncogene homolog /// v-yes-1 Yamaguchi sarcoma viral related oncogene homolog
205577_at	1.741097866	0.041658862	3	5837	PYGM	phosphorylase
210754_s_at	-1.932257303	0.041658862	3	4067	LYN	v-yes-1 Yamaguchi sarcoma viral related oncogene homolog
219096_at	-2.097755411	0.041658862	2	79637	ARMC7	armadillo repeat containing 7
229906_at	-2.097755411	0.041658862	2	79637	ARMC7	Armadillo repeat containing 7
240206_at	-1.722606549	0.041658862	3	6897	TARS	Threonyl-tRNA synthetase
228251_at	2.671993124	0.042129097	1	---	---	---
1554997_a_at	-1.706117776	0.042438802	3	5743	PTGS2	prostaglandin-endoperoxide synthase 2 (prostaglandin G/H synthase and cyclooxygenase)
204748_at	-1.706117776	0.042438802	3	5743	PTGS2	prostaglandin-endoperoxide synthase 2 (prostaglandin G/H synthase and cyclooxygenase)
200610_s_at	-1.716253254	0.042979867	3	4691	NCL	nucleolin
201412_at	2.089648527	0.043040908	2	26020	LRP10	low density lipoprotein receptor-related protein 10
221004_s_at	2.10661743	0.043040908	2	81618	ITM2C	integral membrane protein 2C /// integral membrane protein 2C
227252_at	2.089648527	0.043040908	2	26020	LRP10	Low density lipoprotein receptor-related protein 10
231861_at	2.089648527	0.043040908	2	26020	LRP10	low density lipoprotein receptor-related protein 10
241734_at	-2.608604617	0.043040908	2	153443	SRFBP1	serum response factor binding protein 1
1555939_at	-1.698874666	0.043649604	3	5578	PRKCA	Protein kinase C
1555940_a_at	-1.698874666	0.043649604	3	5578	PRKCA	Protein kinase C
1558963_at	-2.075398788	0.043649604	2	23378	KIAA0409	KIAA0409
1560074_at	-1.698874666	0.043649604	3	5578	PRKCA	protein kinase C
203009_at	2.074102069	0.043649604	2	4059	BCAM	basal cell adhesion molecule (Lutheran blood group)
203170_at	-2.075398788	0.043649604	2	23378	KIAA0409	KIAA0409
203171_s_at	-2.075398788	0.043649604	2	23378	KIAA0409	KIAA0409
206923_at	-1.698874666	0.043649604	3	5578	PRKCA	protein kinase C
213093_at	-1.698874666	0.043649604	3	5578	PRKCA	protein kinase C
215194_at	-1.698874666	0.043649604	3	5578	PRKCA	protein kinase C
215195_at	-1.698874666	0.043649604	3	5578	PRKCA	protein kinase C
218581_at	2.09115601	0.043649604	2	63874	ABHD4	abhydrolase domain containing 4
223557_s_at	2.642276776	0.043649604	1	23671	TMEFF2	transmembrane protein with EGF-like and two follistatin-like domains 2
224321_at	2.642276776	0.043649604	1	23671	TMEFF2	transmembrane protein with EGF-like and two follistatin-like domains 2 /// transmembrane protein with EGF-like and two follistatin-like domains 2
233910_at	2.642276776	0.043649604	1	23671	TMEFF2	transmembrane protein with EGF-like and two follistatin-like domains 2
236086_at	-2.075398788	0.043649604	2	23378	KIAA0409	KIAA0409
241557_x_at	2.642276776	0.043649604	1	23671	TMEFF2	Transmembrane protein with EGF-like and two follistatin-like domains 2
242023_at	2.09115601	0.043649604	2	63874	ABHD4	Abhydrolase domain containing 4
40093_at	2.074102069	0.043649604	2	4059	BCAM	basal cell adhesion molecule (Lutheran blood group)
226257_x_at	-2.098169915	0.043674103	2	56945	MRPS22	mitochondrial ribosomal protein S22
228059_x_at	-2.098169915	0.043674103	2	56945	MRPS22	mitochondrial ribosomal protein S22
1569642_at	1.682531709	0.044028575	3	2149	F2R	coagulation factor II (thrombin) receptor
203989_x_at	1.682531709	0.044028575	3	2149	F2R	coagulation factor II (thrombin) receptor
202625_at	-1.986147379	0.044209893	3	4067	LYN	v-yes-1 Yamaguchi sarcoma viral related oncogene homolog /// v-yes-1 Yamaguchi sarcoma viral related oncogene homolog
239555_at	-1.986147379	0.044209893	3	4067	LYN	V-yes-1 Yamaguchi sarcoma viral related oncogene homolog
243633_at	-1.986147379	0.044209893	3	4067	LYN	V-yes-1 Yamaguchi sarcoma viral related oncogene homolog
208669_s_at	1.678459825	0.044427044	3	23741	EID1	EP300 interacting inhibitor of differentiation 1
208670_s_at	1.678459825	0.044427044	3	23741	EID1	EP300 interacting inhibitor of differentiation 1
211698_at	1.678459825	0.044427044	3	23741	EID1	EP300 interacting inhibitor of differentiation 1 /// EP300 interacting inhibitor of differentiation 1
201135_at	2.991135419	0.044586867	3	1892	ECHS1	enoyl Coenzyme A hydratase
201413_at	2.269275929	0.0446921	3	3295	HSD17B4	hydroxysteroid (17-beta) dehydrogenase 4
212526_at	2.065414752	0.044760949	2	23111	SPG20	spastic paraplegia 20
216965_x_at	2.065414752	0.044760949	2	23111	SPG20	spastic paraplegia 20
202471_s_at	1.674366598	0.044888749	3	3421	IDH3G	isocitrate dehydrogenase 3 (NAD+) gamma
214333_x_at	1.674366598	0.044888749	3	3421	IDH3G	isocitrate dehydrogenase 3 (NAD+) gamma
1563707_at	2.613260832	0.045252283	1	8909	P11	26 serine protease
1565732_at	2.613260832	0.045252283	1	8909	P11	26 serine protease
1565733_at	2.613260832	0.045252283	1	8909	P11	26 serine protease
202252_at	1.696347939	0.045252283	3	5872	RAB13	RAB13
202340_x_at	-1.695678162	0.045252283	3	3164	NR4A1	nuclear receptor subfamily 4
206605_at	2.613260832	0.045252283	1	8909	P11	26 serine protease
210226_at	-1.695678162	0.045252283	3	3164	NR4A1	nuclear receptor subfamily 4
211143_x_at	-1.695678162	0.045252283	3	3164	NR4A1	nuclear receptor subfamily 4
213236_at	2.614077935	0.045252283	1	23328	SASH1	SAM and SH3 domain containing 1
226022_at	2.614077935	0.045252283	1	23328	SASH1	SAM and SH3 domain containing 1
240113_at	2.614077935	0.045252283	1	23328	SASH1	SAM and SH3 domain containing 1
242849_at	2.614077935	0.045252283	1	23328	SASH1	SAM and SH3 domain containing 1
41644_at	2.614077935	0.045252283	1	23328	SASH1	SAM and SH3 domain containing 1
1566472_s_at	2.604492938	0.045412003	1	54884	RETSAT	retinol saturase (all-trans-retinol 13
201789_at	2.052870269	0.045412003	2	51635	DHRS7	dehydrogenase/reductase (SDR family) member 7
203721_s_at	-2.07128736	0.045412003	2	51096	UTP18	UTP18
208723_at	2.062215241	0.045412003	2	8237	USP11	ubiquitin specific peptidase 11
210788_s_at	2.052870269	0.045412003	2	51635	DHRS7	dehydrogenase/reductase (SDR family) member 7
213868_s_at	2.052870269	0.045412003	2	51635	DHRS7	Dehydrogenase/reductase (SDR family) member 7
218124_at	2.604492938	0.045412003	1	54884	RETSAT	retinol saturase (all-trans-retinol 13
222038_s_at	-2.07128736	0.045412003	2	51096	UTP18	UTP18
223667_at	2.605059688	0.045412003	1	51661	FKBP7	FK506 binding protein 7
224002_s_at	2.605059688	0.045412003	1	51661	FKBP7	FK506 binding protein 7
226058_at	1.681722705	0.045412003	3	84752	MGC4655	hypothetical protein MGC4655
236332_at	2.052870269	0.045412003	2	51635	DHRS7	Dehydrogenase/reductase (SDR family) member 7
1561316_at	-1.668216877	0.04542799	3	2562	GABRB3	Gamma-aminobutyric acid (GABA) A receptor
205850_s_at	-1.668216877	0.04542799	3	2562	GABRB3	gamma-aminobutyric acid (GABA) A receptor
227830_at	-1.668216877	0.04542799	3	2562	GABRB3	gamma-aminobutyric acid (GABA) A receptor
229724_at	-1.668216877	0.04542799	3	2562	GABRB3	gamma-aminobutyric acid (GABA) A receptor
1555764_s_at	-2.094332178	0.045638537	2	26519	TIMM10	translocase of inner mitochondrial membrane 10 homolog (yeast)
208655_at	2.379190553	0.045638537	2	10983	CCNI	Cyclin I
208656_s_at	2.379190553	0.045638537	2	10983	CCNI	cyclin I
209339_at	-2.053007117	0.045638537	2	6478	SIAH2	seven in absentia homolog 2 (Drosophila) /// seven in absentia homolog 2 (Drosophila)
218408_at	-2.094332178	0.045638537	2	26519	TIMM10	translocase of inner mitochondrial membrane 10 homolog (yeast)
221063_x_at	2.59670657	0.045638537	1	63891	RNF123	ring finger protein 123
224186_s_at	2.59670657	0.045638537	1	63891	RNF123	ring finger protein 123
227299_at	2.379190553	0.045638537	2	10983	CCNI	Cyclin I
235520_at	2.596166964	0.045638537	1	55609	SUHW3	suppressor of hairy wing homolog 3 (Drosophila)
236974_at	2.379190553	0.045638537	2	10983	CCNI	Cyclin I
238588_at	2.379190553	0.045638537	2	10983	CCNI	Cyclin I
239804_at	2.379190553	0.045638537	2	10983	CCNI	Cyclin I
201619_at	1.682647044	0.045769613	3	10935	PRDX3	peroxiredoxin 3
209766_at	1.682647044	0.045769613	3	10935	PRDX3	peroxiredoxin 3
219196_at	-1.675422929	0.045937516	3	29106	SCG3	secretogranin III
201872_s_at	-2.087385528	0.046107822	2	6059	ABCE1	ATP-binding cassette
201873_s_at	-2.087385528	0.046107822	2	6059	ABCE1	ATP-binding cassette
223037_at	2.864956438	0.046363607	3	51248	PDZD11	PDZ domain containing 11
201550_x_at	-3.493825551	0.046827436	3	71	ACTG1	actin
211970_x_at	-3.493825551	0.046827436	3	71	ACTG1	actin
211983_x_at	-3.493825551	0.046827436	3	71	ACTG1	actin
211995_x_at	-3.493825551	0.046827436	3	71	ACTG1	actin
212363_x_at	-3.493825551	0.046827436	3	71	ACTG1	actin
212988_x_at	-3.493825551	0.046827436	3	71	ACTG1	actin
213214_x_at	-3.493825551	0.046827436	3	71	ACTG1	actin
221607_x_at	-3.493825551	0.046827436	3	71	ACTG1	actin
224585_x_at	-3.493825551	0.046827436	3	71	ACTG1	actin
227583_at	-3.493825551	0.046827436	3	71	ACTG1	actin
221474_at	1.654314962	0.04686209	3	103910	MRLC2	myosin regulatory light chain MRLC2
206708_at	-2.572458623	0.047092537	1	3344	FOXN2	forkhead box N2
210182_at	-1.64700767	0.047092537	3	1325	CORT	cortistatin
203574_at	-2.056172154	0.047532974	2	4783	NFIL3	nuclear factor
203790_s_at	1.673490059	0.047722273	3	10247	HRSP12	heat-responsive protein 12
231705_at	1.673490059	0.047722273	3	10247	HRSP12	Heat-responsive protein 12
211564_s_at	2.564127672	0.047794974	1	8572	PDLIM4	PDZ and LIM domain 4
218690_at	2.564127672	0.047794974	1	8572	PDLIM4	PDZ and LIM domain 4
1555888_at	1.653897846	0.047833809	3	51366	EDD1	E3 ubiquitin protein ligase
1559921_at	2.060614185	0.047833809	3	5175	PECAM1	platelet/endothelial cell adhesion molecule (CD31 antigen)
1560264_at	1.656582502	0.047833809	3	4258	MGST2	Microsomal glutathione S-transferase 2
1561770_at	-2.022036048	0.047833809	2	285855	RPL7L1	Ribosomal protein L7-like 1
1565242_at	2.553298374	0.047833809	1	7148	TNXB	Tenascin XB
1566490_at	-2.022036048	0.047833809	2	285855	RPL7L1	Ribosomal protein L7-like 1
1568903_at	1.653897846	0.047833809	3	51366	EDD1	E3 ubiquitin protein ligase
203132_at	1.647591644	0.047833809	3	5925	RB1	retinoblastoma 1 (including osteosarcoma)
203368_at	2.019129112	0.047833809	2	78987	CRELD1	cysteine-rich with EGF-like domains 1
203582_s_at	2.026411136	0.047833809	3	5867	RAB4A	RAB4A
203882_at	-2.558394523	0.047833809	1	10379	ISGF3G	interferon-stimulated transcription factor 3
204168_at	1.656582502	0.047833809	3	4258	MGST2	microsomal glutathione S-transferase 2
206093_x_at	2.553298374	0.047833809	1	7148	TNXB	tenascin XB
208609_s_at	2.553298374	0.047833809	1	7146 /// 7148	TNXA /// TNXB	tenascin XA pseudogene /// tenascin XA pseudogene /// tenascin XB /// tenascin XB
208882_s_at	1.653897846	0.047833809	3	51366	EDD1	E3 ubiquitin protein ligase
208883_at	1.653897846	0.047833809	3	51366	EDD1	E3 ubiquitin protein ligase
208884_s_at	1.653897846	0.047833809	3	51366 /// 730429	EDD1 /// LOC730429	E3 ubiquitin protein ligase
208981_at	2.060614185	0.047833809	3	5175	PECAM1	platelet/endothelial cell adhesion molecule (CD31 antigen)
208982_at	2.060614185	0.047833809	3	5175	PECAM1	platelet/endothelial cell adhesion molecule (CD31 antigen)
208983_s_at	2.060614185	0.047833809	3	5175	PECAM1	platelet/endothelial cell adhesion molecule (CD31 antigen)
211540_s_at	1.647591644	0.047833809	3	5925	RB1	retinoblastoma 1 (including osteosarcoma)
212381_at	-2.556600092	0.047833809	1	23358	USP24	ubiquitin specific peptidase 24
212388_at	-2.556600092	0.047833809	1	23358	USP24	ubiquitin specific peptidase 24
216654_at	2.553298374	0.047833809	1	7148	TNXB	tenascin XB
217413_s_at	2.553298374	0.047833809	1	7148	TNXB	tenascin XB
224738_x_at	-2.022036048	0.047833809	2	285855	RPL7L1	Ribosomal protein L7-like 1
225515_s_at	-2.022036048	0.047833809	2	220906	LOC220906	hypothetical protein LOC220906
230004_at	-2.556600092	0.047833809	1	23358	USP24	ubiquitin specific peptidase 24
232264_at	1.653897846	0.047833809	3	51366	EDD1	E3 ubiquitin protein ligase
240287_at	-2.56068405	0.047833809	1	730249 /// 730803	LOC730249 /// LOC730803	similar to Immune-responsive protein 1 /// similar to Immune-responsive protein 1
208422_at	-2.043960091	0.047865887	2	4481	MSR1	macrophage scavenger receptor 1
208423_s_at	-2.043960091	0.047865887	2	4481	MSR1	macrophage scavenger receptor 1
211887_x_at	-2.043960091	0.047865887	2	4481	MSR1	macrophage scavenger receptor 1
214770_at	-2.043960091	0.047865887	2	4481	MSR1	macrophage scavenger receptor 1
221255_s_at	-2.015996759	0.047865887	2	83460	TMEM93	transmembrane protein 93 /// transmembrane protein 93
225911_at	2.546803832	0.047865887	1	255743	NPNT	nephronectin
233787_at	2.546843105	0.047865887	1	206412	C6orf163	chromosome 6 open reading frame 163
244747_at	2.546803832	0.047865887	1	255743	NPNT	nephronectin
224858_at	-1.649740089	0.048294045	3	25921	ZDHHC5	zinc finger
224868_at	-1.649740089	0.048294045	3	25921	ZDHHC5	zinc finger
203827_at	2.00685269	0.048336559	2	55062	WIPI1	WD repeat domain
213836_s_at	2.00685269	0.048336559	2	55062	WIPI1	WD repeat domain
218555_at	2.703007796	0.048336559	2	29882	ANAPC2	anaphase promoting complex subunit 2
230856_at	2.00685269	0.048336559	2	55062	WIPI1	WD repeat domain
201801_s_at	3.49394829	0.048578103	3	2030	SLC29A1	solute carrier family 29 (nucleoside transporters)
201802_at	3.49394829	0.048578103	3	2030	SLC29A1	solute carrier family 29 (nucleoside transporters)
210025_s_at	2.530820861	0.049032597	1	29775	CARD10	caspase recruitment domain family
210026_s_at	2.530820861	0.049032597	1	29775	CARD10	caspase recruitment domain family
214207_s_at	2.530820861	0.049032597	1	29775	CARD10	Caspase recruitment domain family
225642_at	-1.658111121	0.049032597	3	112970	KTI12	KTI12 homolog
203088_at	2.684868569	0.049237578	3	10516	FBLN5	fibulin 5
231083_at	2.525788587	0.049549639	1	---	---	---
201667_at	-1.626793556	0.049867971	3	2697	GJA1	gap junction protein
201420_s_at	-2.060963945	0.049990262	2	79084	WDR77	WD repeat domain 77
201421_s_at	-2.060963945	0.049990262	2	79084	WDR77	WD repeat domain 77
214641_at	2.42751714	0.050110887	2	1285	COL4A3	collagen
216367_at	2.42751714	0.050110887	2	1285	COL4A3	collagen
216368_s_at	2.42751714	0.050110887	2	1285	COL4A3	collagen
216893_s_at	2.42751714	0.050110887	2	1285	COL4A3	collagen
216896_at	2.42751714	0.050110887	2	1285	COL4A3	collagen
216898_s_at	2.42751714	0.050110887	2	1285	COL4A3	collagen
222073_at	2.42751714	0.050110887	2	1285	COL4A3	collagen
218607_s_at	-1.990026072	0.050218696	2	55153	SDAD1	SDA1 domain containing 1
223950_s_at	2.032618343	0.050218696	2	84256	FLYWCH1	FLYWCH-type zinc finger 1
225952_at	2.032618343	0.050218696	2	84256	FLYWCH1	FLYWCH-type zinc finger 1
228408_s_at	-1.990026072	0.050218696	2	55153	SDAD1	SDA1 domain containing 1
234106_s_at	2.032618343	0.050218696	2	84256	FLYWCH1	FLYWCH-type zinc finger 1
242190_at	-1.990026072	0.050218696	2	55153	SDAD1	SDA1 domain containing 1
208607_s_at	-2.509363116	0.050689632	1	6288 /// 6289	SAA1 /// SAA2	serum amyloid A1 /// serum amyloid A1 /// serum amyloid A2 /// serum amyloid A2
221435_x_at	2.504581813	0.051085443	1	81888	HYI	hydroxypyruvate isomerase homolog (E. coli) /// hydroxypyruvate isomerase homolog (E. coli)
223622_s_at	2.504581813	0.051085443	1	81888	HYI	hydroxypyruvate isomerase homolog (E. coli)
223769_x_at	2.504581813	0.051085443	1	81888	HYI	hydroxypyruvate isomerase homolog (E. coli)
228215_at	2.505343283	0.051085443	1	---	---	---
237054_at	2.502756208	0.0512677	1	---	---	---
1569243_at	1.980902427	0.051488591	2	23239	PHLPP	PH domain and leucine rich repeat protein phosphatase
212719_at	1.980902427	0.051488591	2	23239	PHLPP	PH domain and leucine rich repeat protein phosphatase
217840_at	-1.980319938	0.051511652	2	51428	DDX41	DEAD (Asp-Glu-Ala-Asp) box polypeptide 41
200680_x_at	1.627559176	0.051861596	3	3146	HMGB1	high-mobility group box 1
214938_x_at	1.627559176	0.051861596	3	3146	HMGB1	high-mobility group box 1
224734_at	1.627559176	0.051861596	3	3146 /// 645292 /// 731809	HMGB1 /// LOC645292 /// LOC731809	high-mobility group box 1 /// similar to High mobility group protein B1 (High mobility group protein 1) (HMG-1) (Amphoterin) (Heparin-binding protein p30) ///
209606_at	-2.495104483	0.051881071	1	9595	PSCDBP	pleckstrin homology
226996_at	2.492856769	0.052123817	1	253558	LYCAT	lysocardiolipin acyltransferase
203119_at	-1.97521942	0.052357042	2	79080	CCDC86	coiled-coil domain containing 86
221270_s_at	-1.990514384	0.052414897	2	81890	QTRT1	queuine tRNA-ribosyltransferase 1 (tRNA-guanine transglycosylase) /// queuine tRNA-ribosyltransferase 1 (tRNA-guanine transglycosylase)
227690_at	-1.612700643	0.05260748	3	2562	GABRB3	gamma-aminobutyric acid (GABA) A receptor
238860_at	2.487558269	0.05260748	1	221443	C6orf130	chromosome 6 open reading frame 130
1562238_at	7.791727356	0.05268393	1	10208	USPL1	Ubiquitin specific peptidase like 1
201160_s_at	-1.621295588	0.05268393	3	8531	CSDA	cold shock domain protein A
201161_s_at	-1.621295588	0.05268393	3	8531	CSDA	cold shock domain protein A
204190_at	7.791727356	0.05268393	1	10208	USPL1	ubiquitin specific peptidase like 1
205820_s_at	-1.634045616	0.05268393	3	345	APOC3	apolipoprotein C-III
213319_s_at	-1.621295588	0.05268393	3	8531	CSDA	Cold shock domain protein A /// Cold shock domain protein A
221856_s_at	2.00837944	0.05268393	2	55793	FAM63A	family with sequence similarity 63
226062_x_at	2.00837944	0.05268393	2	55793	FAM63A	family with sequence similarity 63
228634_s_at	-1.621295588	0.05268393	3	8531	CSDA	Cold shock domain protein A
231587_at	-1.634045616	0.05268393	3	345	APOC3	Apolipoprotein C-III
208091_s_at	1.967362965	0.05310581	2	81552	ECOP	EGFR-coamplified and overexpressed protein /// EGFR-coamplified and overexpressed protein
224744_at	1.966460082	0.053129932	2	54928	IMPAD1	inositol monophosphatase domain containing 1
1556231_a_at	1.985425342	0.053282165	2	8725	C19orf2	Chromosome 19 open reading frame 2
1557674_s_at	1.953427975	0.053282165	2	84288	EFCAB2	EF-hand calcium binding domain 2
1558020_at	1.993653038	0.053282165	2	51614	ERGIC3	ERGIC and golgi 3
1565731_at	1.947087177	0.053282165	2	221	ALDH3B1	Aldehyde dehydrogenase 3 family
1566166_at	2.463542722	0.053282165	1	130507	ZNF650	Zinc finger protein 650
1566248_at	1.957650586	0.053282165	2	22998	DKFZP686A01247	DKFZP686A01247 hypothetical protein
1566249_at	1.957650586	0.053282165	2	22998	DKFZP686A01247	DKFZP686A01247 hypothetical protein
1569208_a_at	1.957650586	0.053282165	2	22998	DKFZP686A01247	DKFZP686A01247 hypothetical protein
200679_x_at	1.607205163	0.053282165	3	3146	HMGB1	high-mobility group box 1
201269_s_at	2.46914707	0.053282165	1	23386	NUDCD3	NudC domain containing 3
201270_x_at	2.46914707	0.053282165	1	23386	NUDCD3	NudC domain containing 3
202838_at	1.628722651	0.053282165	3	2517	FUCA1	fucosidase
204002_s_at	1.985769184	0.053282165	3	3382	ICA1	islet cell autoantigen 1
204442_x_at	1.971617765	0.053282165	2	8425	LTBP4	latent transforming growth factor beta binding protein 4
205640_at	1.947087177	0.053282165	2	221	ALDH3B1	aldehyde dehydrogenase 3 family
205807_s_at	-2.461852029	0.053282165	1	7286	TUFT1	tuftelin 1
205962_at	-1.642468234	0.053282165	3	5062	PAK2	p21 (CDKN1A)-activated kinase 2
206488_s_at	1.818150307	0.053282165	3	948	CD36	CD36 molecule (thrombospondin receptor)
207076_s_at	-1.605984248	0.053282165	3	445	ASS1	argininosuccinate synthetase 1
207949_s_at	1.985769184	0.053282165	3	3382	ICA1	islet cell autoantigen 1
208875_s_at	-1.642468234	0.053282165	3	5062	PAK2	p21 (CDKN1A)-activated kinase 2
208876_s_at	-1.642468234	0.053282165	3	5062	PAK2	p21 (CDKN1A)-activated kinase 2
208877_at	-1.642468234	0.053282165	3	5062	PAK2	p21 (CDKN1A)-activated kinase 2
208878_s_at	-1.642468234	0.053282165	3	5062	PAK2	p21 (CDKN1A)-activated kinase 2
209020_at	-1.975759966	0.053282165	2	51526	C20orf111	chromosome 20 open reading frame 111
209519_at	-1.982209431	0.053282165	2	4686	NCBP1	nuclear cap binding protein subunit 1
209520_s_at	-1.982209431	0.053282165	2	4686	NCBP1	nuclear cap binding protein subunit 1
209555_s_at	1.818150307	0.053282165	3	948	CD36	CD36 molecule (thrombospondin receptor)
209586_s_at	2.45305857	0.053282165	1	58497	PRUNE	prune homolog (Drosophila)
210157_at	1.985425342	0.053282165	2	8725	C19orf2	chromosome 19 open reading frame 2
210547_x_at	1.985769184	0.053282165	3	3382	ICA1	islet cell autoantigen 1
210628_x_at	1.971617765	0.053282165	2	8425	LTBP4	latent transforming growth factor beta binding protein 4
210988_s_at	2.45305857	0.053282165	1	58497	PRUNE	prune homolog (Drosophila)
211004_s_at	1.947087177	0.053282165	2	221	ALDH3B1	aldehyde dehydrogenase 3 family
211200_s_at	1.953427975	0.053282165	2	84288	EFCAB2	EF-hand calcium binding domain 2
211563_s_at	1.985425342	0.053282165	2	8725	C19orf2	chromosome 19 open reading frame 2
211740_at	1.985769184	0.053282165	3	3382	ICA1	islet cell autoantigen 1
212325_at	1.957650586	0.053282165	2	22998	DKFZP686A01247	hypothetical protein
212327_at	1.960683799	0.053282165	2	22998	DKFZP686A01247	hypothetical protein
212328_at	1.957650586	0.053282165	2	22998	DKFZP686A01247	hypothetical protein
213176_s_at	1.971617765	0.053282165	2	8425	LTBP4	latent transforming growth factor beta binding protein 4
214173_x_at	1.985425342	0.053282165	2	8725	C19orf2	chromosome 19 open reading frame 2
214191_at	1.985769184	0.053282165	3	3382	ICA1	islet cell autoantigen 1
215257_at	1.993653038	0.053282165	2	51614	ERGIC3	ERGIC and golgi 3
215648_at	2.46914707	0.053282165	1	23386	NUDCD3	NudC domain containing 3
216032_s_at	1.993653038	0.053282165	2	51614	ERGIC3	ERGIC and golgi 3
216508_x_at	1.607205163	0.053282165	3	10357 /// 3146 /// 645292 /// 731809	HMGB1 /// HMG1L1 /// LOC645292 /// LOC731809	high-mobility group box 1 /// high-mobility group (nonhistone chromosomal) protein 1-like 1 ///
220240_s_at	1.9787042	0.053282165	2	55002	TMCO3	transmembrane and coiled-coil domains 3
220241_at	1.9787042	0.053282165	2	55002	TMCO3	transmembrane and coiled-coil domains 3
221954_at	-1.975759966	0.053282165	2	51526	C20orf111	Chromosome 20 open reading frame 111
222266_at	1.985425342	0.053282165	2	8725	C19orf2	Chromosome 19 open reading frame 2
223608_at	1.953427975	0.053282165	2	84288	EFCAB2	EF-hand calcium binding domain 2
224731_at	1.607205163	0.053282165	3	3146	HMGB1	high-mobility group box 1
226050_at	1.9787042	0.053282165	2	55002	TMCO3	transmembrane and coiled-coil domains 3
226306_at	-2.470015976	0.053282165	1	221491	C6orf1	chromosome 6 open reading frame 1
227989_at	1.971617765	0.053282165	2	8425	LTBP4	Latent transforming growth factor beta binding protein 4
229137_at	1.628722651	0.053282165	3	2517	FUCA1	Fucosidase
230317_x_at	1.9787042	0.053282165	2	55002	TMCO3	Transmembrane and coiled-coil domains 3
230406_at	-1.605984248	0.053282165	3	445	ASS1	Argininosuccinate synthetase 1
232457_at	1.957650586	0.053282165	2	22998	DKFZP686A01247	DKFZP686A01247 hypothetical protein
233375_at	1.953427975	0.053282165	2	84288	EFCAB2	EF-hand calcium binding domain 2
236197_at	-1.982209431	0.053282165	2	4686	NCBP1	Nuclear cap binding protein subunit 1
236283_x_at	-1.642468234	0.053282165	3	5062	PAK2	p21 (CDKN1A)-activated kinase 2
236676_at	2.46914707	0.053282165	1	23386	NUDCD3	NudC domain containing 3
239867_at	1.985425342	0.053282165	2	8725	C19orf2	Chromosome 19 open reading frame 2
241459_at	1.957650586	0.053282165	2	22998	DKFZP686A01247	DKFZP686A01247 hypothetical protein
241929_at	1.818150307	0.053282165	3	948	CD36	CD36 molecule (thrombospondin receptor)
242197_x_at	1.818150307	0.053282165	3	948	CD36	CD36 molecule (thrombospondin receptor)
242696_at	2.46914707	0.053282165	1	23386	NUDCD3	NudC domain containing 3
244554_at	1.957650586	0.053282165	2	22998	DKFZP686A01247	DKFZP686A01247 hypothetical protein
218108_at	1.945257044	0.053569243	2	55148	C14orf130	chromosome 14 open reading frame 130
229733_s_at	1.945403665	0.053572932	2	---	---	Transcribed locus
200793_s_at	1.603494592	0.053577559	3	50	ACO2	aconitase 2
201186_at	1.602359322	0.053577559	3	4043	LRPAP1	low density lipoprotein receptor-related protein associated protein 1
201889_at	1.942388451	0.053577559	2	10447	FAM3C	family with sequence similarity 3
202400_s_at	-1.943865554	0.053577559	2	6722	SRF	serum response factor (c-fos serum response element-binding transcription factor)
202401_s_at	-1.943865554	0.053577559	2	6722	SRF	serum response factor (c-fos serum response element-binding transcription factor)
203507_at	-1.954099321	0.053577559	2	968	CD68	CD68 molecule
206385_s_at	1.58723964	0.053577559	3	288	ANK3	ankyrin 3
207950_s_at	1.58723964	0.053577559	3	288	ANK3	ankyrin 3
209043_at	2.600748193	0.053577559	3	9061	PAPSS1	3'-phosphoadenosine 5'-phosphosulfate synthase 1
209442_x_at	1.58723964	0.053577559	3	288	ANK3	ankyrin 3
215314_at	1.58723964	0.053577559	3	288	ANK3	Ankyrin 3
218925_s_at	2.44104834	0.053577559	1	64776	C11orf1	chromosome 11 open reading frame 1
222785_x_at	2.44104834	0.053577559	1	64776	C11orf1	chromosome 11 open reading frame 1
223296_at	-1.949707049	0.053577559	2	84275	SLC25A33	solute carrier family 25
231530_s_at	2.44104834	0.053577559	1	64776	C11orf1	chromosome 11 open reading frame 1
231538_at	2.44104834	0.053577559	1	64776	C11orf1	Chromosome 11 open reading frame 1
236316_at	1.942388451	0.053577559	2	10447	FAM3C	family with sequence similarity 3
237839_at	1.58723964	0.053577559	3	288	ANK3	Ankyrin 3
239726_at	1.58723964	0.053577559	3	288	ANK3	Ankyrin 3
240062_at	1.942388451	0.053577559	2	10447	FAM3C	family with sequence similarity 3
202690_s_at	-1.943146138	0.053683993	2	6632	SNRPD1	small nuclear ribonucleoprotein D1 polypeptide 16kDa
202691_at	-1.943146138	0.053683993	2	6632	SNRPD1	small nuclear ribonucleoprotein D1 polypeptide 16kDa
205329_s_at	1.583172922	0.054262751	3	8723	SNX4	sorting nexin 4
207446_at	-2.432392008	0.054262751	1	10333	TLR6	toll-like receptor 6
242950_x_at	1.583172922	0.054262751	3	8723	SNX4	Sorting nexin 4
1555041_a_at	1.625938828	0.054431024	3	4668	NAGA	N-acetylgalactosaminidase
202943_s_at	1.625938828	0.054431024	3	4668	NAGA	N-acetylgalactosaminidase
202944_at	1.625938828	0.054431024	3	4668	NAGA	N-acetylgalactosaminidase
1556259_at	1.620166633	0.054482832	3	23705	IGSF4	Immunoglobulin superfamily
201253_s_at	2.419516537	0.054482832	3	10423	CDIPT	CDP-diacylglycerol--inositol 3-phosphatidyltransferase (phosphatidylinositol synthase)
204214_s_at	-2.426621392	0.054482832	1	10981	RAB32	RAB32
206487_at	1.953274687	0.054482832	2	23353	UNC84A	unc-84 homolog A (C. elegans)
209030_s_at	1.620166633	0.054482832	3	23705	IGSF4	immunoglobulin superfamily
209032_s_at	1.620166633	0.054482832	3	23705	IGSF4	immunoglobulin superfamily
212074_at	1.953274687	0.054482832	2	23353	UNC84A	unc-84 homolog A (C. elegans)
230210_at	1.953274687	0.054482832	2	23353	UNC84A	unc-84 homolog A (C. elegans)
232767_at	1.620166633	0.054482832	3	23705	IGSF4	Immunoglobulin superfamily
232793_at	1.620166633	0.054482832	3	23705	IGSF4	Immunoglobulin superfamily
233821_at	-2.426621392	0.054482832	1	10981	RAB32	RAB32
237259_at	1.620166633	0.054482832	3	23705	IGSF4	Immunoglobulin superfamily
244345_at	1.620166633	0.054482832	3	23705	IGSF4	immunoglobulin superfamily
208093_s_at	-1.937225201	0.054511866	2	81565	NDEL1	nudE nuclear distribution gene E homolog like 1 (A. nidulans) /// nudE nuclear distribution gene E homolog like 1 (A. nidulans)
227553_at	-1.937225201	0.054511866	2	81565	NDEL1	nudE nuclear distribution gene E homolog like 1 (A. nidulans)
242642_at	-1.937225201	0.054511866	2	81565	NDEL1	NudE nuclear distribution gene E homolog like 1 (A. nidulans)
243096_at	-1.937225201	0.054511866	2	81565	NDEL1	NudE nuclear distribution gene E homolog like 1 (A. nidulans)
232018_at	-1.955977572	0.054922713	2	79165	LENG1	leukocyte receptor cluster (LRC) member 1
201318_s_at	1.580691073	0.05518075	3	103910 /// 10627	MRCL3 /// MRLC2	myosin regulatory light chain MRCL3 /// myosin regulatory light chain MRLC2
201792_at	1.578778115	0.05518075	3	165	AEBP1	AE binding protein 1
235562_at	1.942493419	0.055333024	2	285382	LOC285382	hypothetical gene supported by AK091454
242447_at	1.942493419	0.055333024	2	285382	LOC285382	hypothetical gene supported by AK091454
214321_at	1.922984797	0.055548594	2	4856	NOV	nephroblastoma overexpressed gene
209243_s_at	2.412631254	0.055578016	1	5178	PEG3	paternally expressed 3
215826_x_at	2.412631254	0.055578016	1	90485	BC37295_3	hypothetical BC37295_3
230068_s_at	2.412631254	0.055578016	1	5178	PEG3	Paternally expressed 3
1555523_a_at	1.927785766	0.055633242	2	79443	FYCO1	FYVE and coiled-coil domain containing 1
218204_s_at	1.927785766	0.055633242	2	79443	FYCO1	FYVE and coiled-coil domain containing 1
219125_s_at	2.526595083	0.055633242	2	55974	RAG1AP1	recombination activating gene 1 activating protein 1
244145_at	1.927785766	0.055633242	2	79443	FYCO1	FYVE and coiled-coil domain containing 1
1559548_at	2.440011148	0.055735384	3	93	ACVR2B	Activin A receptor
215159_s_at	-2.409104016	0.055735384	1	65220	NADK	NAD kinase
236126_at	2.440011148	0.055735384	3	93	ACVR2B	activin A receptor
203815_at	1.602264136	0.055913036	3	2952	GSTT1	glutathione S-transferase theta 1
221512_at	1.934826156	0.056474817	2	84065	C1orf160	chromosome 1 open reading frame 160
52078_at	1.934826156	0.056474817	2	84065	C1orf160	chromosome 1 open reading frame 160
1552620_at	-3.633637842	0.056595714	2	163778	SPRR4	small proline-rich protein 4
219220_x_at	-2.40021961	0.056676413	1	56945	MRPS22	mitochondrial ribosomal protein S22
223448_x_at	-2.40021961	0.056676413	1	56945	MRPS22	mitochondrial ribosomal protein S22
226256_at	-2.40021961	0.056676413	1	56945	MRPS22	mitochondrial ribosomal protein S22
209543_s_at	2.398253868	0.056918483	1	947	CD34	CD34 molecule
202403_s_at	2.512926159	0.057202822	2	1278	COL1A2	collagen
202404_s_at	2.512926159	0.057202822	2	1278	COL1A2	collagen
209228_x_at	2.3946537	0.057202822	1	7991	TUSC3	tumor suppressor candidate 3
229218_at	2.512926159	0.057202822	2	1278	COL1A2	Collagen
232770_at	2.3946537	0.057202822	1	7991	TUSC3	tumor suppressor candidate 3
239991_at	2.3946537	0.057202822	1	7991	TUSC3	Tumor suppressor candidate 3
207519_at	1.684436766	0.057597901	3	6532	SLC6A4	solute carrier family 6 (neurotransmitter transporter
204845_s_at	2.390504348	0.057667724	1	2028	ENPEP	glutamyl aminopeptidase (aminopeptidase A)
1558712_at	1.91296886	0.05779986	2	80194	TMEM134	Transmembrane protein 134
1565603_at	-1.904596924	0.05779986	2	5822	PWP2	PWP2 periodic tryptophan protein homolog (yeast)
1565604_at	-1.904596924	0.05779986	2	5822	PWP2	PWP2 periodic tryptophan protein homolog (yeast)
1570070_at	2.386288223	0.05779986	1	140706	C20orf160	chromosome 20 open reading frame 160
204744_s_at	-1.923115555	0.05779986	2	3376	IARS	isoleucine-tRNA synthetase
206658_at	2.385118189	0.05779986	1	80761	UPK3B	uroplakin 3B
209336_at	-1.904596924	0.05779986	2	5822	PWP2	PWP2 periodic tryptophan protein homolog (yeast)
218531_at	1.91296886	0.05779986	2	80194	TMEM134	transmembrane protein 134
231991_at	2.386288223	0.05779986	1	140706	C20orf160	chromosome 20 open reading frame 160
233018_at	1.91296886	0.05779986	2	80194	TMEM134	Transmembrane protein 134
236391_at	2.386288223	0.05779986	1	140706	C20orf160	Chromosome 20 open reading frame 160
238922_at	-1.923115555	0.05779986	2	3376	IARS	Isoleucine-tRNA synthetase
239794_at	-1.923115555	0.05779986	2	3376	IARS	Isoleucine-tRNA synthetase
243101_x_at	2.386288223	0.05779986	1	140706	C20orf160	Chromosome 20 open reading frame 160
1565802_at	-1.868083105	0.057969026	3	9883	POM121	POM121 membrane glycoprotein (rat)
1568981_at	-1.868083105	0.057969026	3	9883	POM121	POM121 membrane glycoprotein (rat)
202481_at	1.931025605	0.057969026	2	9249	DHRS3	dehydrogenase/reductase (SDR family) member 3
205096_at	-1.868083105	0.057969026	3	9883	POM121	POM121 membrane glycoprotein (rat)
213360_s_at	-1.868083105	0.057969026	3	340318 /// 729316 /// 9883	POM121 /// LOC340318 /// LOC729316	POM121 membrane glycoprotein (rat) /// nuclear envelope pore membrane LOC340318 /// similar to Nuclear envelope pore membrane protein POM 121 (Pore membrane protein of 121 kDa) (P145)
225514_at	-1.906652711	0.057969026	2	---	---	---
232710_at	-1.868083105	0.057969026	3	9883	POM121	POM121 membrane glycoprotein (rat)
238032_at	1.931025605	0.057969026	2	9249	DHRS3	Dehydrogenase/reductase (SDR family) member 3
240683_at	-1.868083105	0.057969026	3	9883	POM121	POM121 membrane glycoprotein (rat)
241515_at	1.931025605	0.057969026	2	9249	DHRS3	Dehydrogenase/reductase (SDR family) member 3
201008_s_at	3.159203356	0.058270643	3	10628	TXNIP	thioredoxin interacting protein
201009_s_at	3.159203356	0.058270643	3	10628	TXNIP	thioredoxin interacting protein
201010_s_at	3.159203356	0.058270643	3	10628	TXNIP	thioredoxin interacting protein
204194_at	-1.896521719	0.058465373	2	571	BACH1	BTB and CNC homology 1
210818_s_at	-1.896521719	0.058465373	2	571	BACH1	BTB and CNC homology 1
234315_at	-1.896521719	0.058465373	2	571	BACH1	BTB and CNC homology 1
234938_at	-1.896521719	0.058465373	2	571	BACH1	BTB and CNC homology 1
232708_at	1.566532216	0.05926189	3	2592	GALT	galactose-1-phosphate uridylyltransferase
242734_x_at	1.566532216	0.05926189	3	2592	GALT	galactose-1-phosphate uridylyltransferase
240211_at	2.368133339	0.059334758	1	147495	APCDD1	Adenomatosis polyposis coli down-regulated 1
224436_s_at	-1.898224642	0.059352371	2	25934	NIPSNAP3A	nipsnap homolog 3A (C. elegans) /// nipsnap homolog 3A (C. elegans)
240833_at	-1.898224642	0.059352371	2	25934	NIPSNAP3A	Nipsnap homolog 3A (C. elegans)
1556340_at	1.728856054	0.059393036	3	6300	MAPK12	Mitogen-activated protein kinase 12
1556341_s_at	1.728856054	0.059393036	3	6300	MAPK12	Mitogen-activated protein kinase 12
1556054_at	1.885293914	0.059864622	2	11138	TBC1D8	TBC1 domain family
201034_at	3.434884119	0.059864622	3	120	ADD3	adducin 3 (gamma)
201041_s_at	-2.856328743	0.059864622	3	1843	DUSP1	dual specificity phosphatase 1
201044_x_at	-2.856328743	0.059864622	3	1843	DUSP1	dual specificity phosphatase 1
201752_s_at	3.434884119	0.059864622	3	120	ADD3	adducin 3 (gamma)
201753_s_at	3.434884119	0.059864622	3	120	ADD3	adducin 3 (gamma)
204289_at	2.264105984	0.059864622	3	4329	ALDH6A1	aldehyde dehydrogenase 6 family
204290_s_at	2.264105984	0.059864622	3	4329	ALDH6A1	aldehyde dehydrogenase 6 family
204526_s_at	1.885293914	0.059864622	2	11138	TBC1D8	TBC1 domain family
205882_x_at	3.434884119	0.059864622	3	120	ADD3	adducin 3 (gamma)
217380_s_at	3.434884119	0.059864622	3	120	ADD3	Adducin 3 (gamma)
221588_x_at	2.264105984	0.059864622	3	4329	ALDH6A1	aldehyde dehydrogenase 6 family
221589_s_at	2.264105984	0.059864622	3	4329	ALDH6A1	aldehyde dehydrogenase 6 family
221590_s_at	2.264105984	0.059864622	3	4329	ALDH6A1	Aldehyde dehydrogenase 6 family
221592_at	1.885293914	0.059864622	2	11138	TBC1D8	TBC1 domain family
226578_s_at	-2.856328743	0.059864622	3	1843	DUSP1	Dual specificity phosphatase 1
239171_at	3.434884119	0.059864622	3	120	ADD3	Adducin 3 (gamma)
241017_at	1.885293914	0.059864622	2	11138	TBC1D8	TBC1 domain family
202219_at	1.551207006	0.060099468	3	6535	SLC6A8	solute carrier family 6 (neurotransmitter transporter
209504_s_at	2.46499417	0.060099468	2	58473	PLEKHB1	pleckstrin homology domain containing
210854_x_at	1.551207006	0.060099468	3	6535	SLC6A8	solute carrier family 6 (neurotransmitter transporter
213843_x_at	1.551207006	0.060099468	3	6535	SLC6A8	solute carrier family 6 (neurotransmitter transporter
215812_s_at	1.551207006	0.060099468	3	386757 /// 6535 /// 653562	SLC6A8 /// SLC6A10P /// LOC653562	solute carrier family 6 (neurotransmitter transporter
229046_s_at	2.46499417	0.060099468	2	58473	PLEKHB1	Pleckstrin homology domain containing
229047_at	2.46499417	0.060099468	2	58473	PLEKHB1	Pleckstrin homology domain containing
210683_at	1.891937	0.06101176	2	4902	NRTN	neurturin
205742_at	1.558752525	0.061288949	3	7137	TNNI3	troponin I type 3 (cardiac)
1555341_at	-1.873654146	0.061598538	2	8633	UNC5C	unc-5 homolog C (C. elegans)
1555342_a_at	-1.873654146	0.061598538	2	8633	UNC5C	unc-5 homolog C (C. elegans)
201364_s_at	2.341172127	0.061598538	1	4947	OAZ2	ornithine decarboxylase antizyme 2
201365_at	2.341172127	0.061598538	1	4947	OAZ2	ornithine decarboxylase antizyme 2
206189_at	-1.873654146	0.061598538	2	8633	UNC5C	unc-5 homolog C (C. elegans)
220945_x_at	2.34169066	0.061598538	1	54682	MANSC1	MANSC domain containing 1
234850_at	-1.572547664	0.061598538	3	346606	MOGAT3	monoacylglycerol O-acyltransferase 3
238024_at	2.341172127	0.061598538	1	4947	OAZ2	Ornithine decarboxylase antizyme 2
240958_at	-1.873654146	0.061598538	2	8633	UNC5C	Unc-5 homolog C (C. elegans)
200873_s_at	-1.901517829	0.061690223	2	10694	CCT8	chaperonin containing TCP1
207386_at	-1.570359472	0.061690223	3	9420	CYP7B1	cytochrome P450
208627_s_at	1.538151081	0.061690223	3	4904	YBX1	Y box binding protein 1
208628_s_at	1.538151081	0.061690223	3	4904	YBX1	Y box binding protein 1
210436_at	-1.901517829	0.061690223	2	10694	CCT8	chaperonin containing TCP1
235438_at	-1.570359472	0.061690223	3	9420	CYP7B1	Cytochrome P450
242380_at	-1.901517829	0.061690223	2	10694	CCT8	Chaperonin containing TCP1
225527_at	-1.543622432	0.062612256	3	1054	CEBPG	CCAAT/enhancer binding protein (C/EBP)
206643_at	-1.529220034	0.062652674	3	3034	HAL	histidine ammonia-lyase
237967_at	-1.529220034	0.062652674	3	3034	HAL	Histidine ammonia-lyase
223343_at	-1.903030891	0.062669303	2	58475	MS4A7	membrane-spanning 4-domains
223344_s_at	-1.903030891	0.062669303	2	58475	MS4A7	membrane-spanning 4-domains
224358_s_at	-1.903030891	0.062669303	2	58475	MS4A7	membrane-spanning 4-domains
214456_x_at	-2.324939693	0.06355422	1	6288	SAA1	serum amyloid A1
235154_at	2.954467877	0.063657108	2	83860	TAF3	TAF3 RNA polymerase II
201012_at	-2.356313755	0.064907917	3	301	ANXA1	annexin A1
233011_at	-2.356313755	0.064907917	3	301	ANXA1	Annexin A1
230093_at	1.535693036	0.065204722	3	89765	TSGA2	testis specific A2 homolog (mouse)
205011_at	-1.746818548	0.065211424	2	4013	LOH11CR2A	loss of heterozygosity
210102_at	-1.746818548	0.065211424	2	4013	LOH11CR2A	loss of heterozygosity
1561857_at	1.880490872	0.065235784	2	375346	TMEM110	Transmembrane protein 110
204659_s_at	-1.533268906	0.065235784	3	2671	GFER	growth factor
204660_at	-1.533268906	0.065235784	3	2671	GFER	growth factor
207495_at	1.534306042	0.065235784	3	9364	RAB28	RAB28
213851_at	1.880490872	0.065235784	2	375346	TMEM110	transmembrane protein 110
219219_at	1.853286749	0.065235784	2	54958	TMEM160	transmembrane protein 160
226244_at	1.881042548	0.065235784	2	161198	CLEC14A	C-type lectin domain family 14
227003_at	1.534306042	0.065235784	3	9364	RAB28	RAB28
233097_x_at	1.534306042	0.065235784	3	9364	RAB28	RAB28
234628_at	1.534306042	0.065235784	3	9364	RAB28	RAB28
234674_at	1.534306042	0.065235784	3	9364	RAB28	RAB28
237677_at	1.880490872	0.065235784	2	375346	TMEM110	Transmembrane protein 110
205469_s_at	-1.865452539	0.065237242	2	3663	IRF5	interferon regulatory factor 5
212740_at	1.851005352	0.065237242	2	30849	PIK3R4	phosphoinositide-3-kinase
216436_at	1.851005352	0.065237242	2	30849	PIK3R4	Phosphoinositide-3-kinase
216752_at	1.851005352	0.065237242	2	30849	PIK3R4	Phosphoinositide-3-kinase
220028_at	2.41435801	0.065237242	3	93	ACVR2B	activin A receptor
239412_at	-1.865452539	0.065237242	2	3663	IRF5	interferon regulatory factor 5
218993_at	-2.306082092	0.065486893	1	55178	RNMTL1	RNA methyltransferase like 1
225419_at	-1.522611109	0.065770952	3	136647	C7orf11	chromosome 7 open reading frame 11
219037_at	-1.857583583	0.065937212	2	51018	CGI-115	CGI-115 protein
209165_at	-1.849708995	0.066142202	2	26574	AATF	apoptosis antagonizing transcription factor
240401_at	-1.849708995	0.066142202	2	26574	AATF	Apoptosis antagonizing transcription factor
228409_at	2.298908537	0.066499544	1	729359	KIAA1881	KIAA1881
205449_at	-2.297348694	0.066727176	1	29901	SAC3D1	SAC3 domain containing 1
212178_s_at	-1.737973057	0.066822408	3	340318 /// 729316 /// 9883	POM121 /// LOC340318 /// LOC729316	POM121 membrane glycoprotein (rat) /// nuclear envelope pore membrane LOC340318 /// similar to Nuclear envelope pore membrane protein POM 121 (Pore membrane protein of 121 kDa) (P145)
1559126_at	-2.292955584	0.067195429	1	23223	RRP12	ribosomal RNA processing 12 homolog (S. cerevisiae)
1559127_x_at	-2.292955584	0.067195429	1	23223	RRP12	ribosomal RNA processing 12 homolog (S. cerevisiae)
216360_x_at	-2.292955584	0.067195429	1	23223	RRP12	ribosomal RNA processing 12 homolog (S. cerevisiae)
216909_at	-2.292955584	0.067195429	1	23223	RRP12	ribosomal RNA processing 12 homolog (S. cerevisiae)
216913_s_at	-2.292955584	0.067195429	1	23223	RRP12	ribosomal RNA processing 12 homolog (S. cerevisiae)
205542_at	-1.842647805	0.067229441	2	26872	STEAP1	six transmembrane epithelial antigen of the prostate 1
217553_at	-1.842647805	0.067229441	2	256227	MGC87042	similar to Six transmembrane epithelial antigen of prostate
222987_s_at	2.197638442	0.067318403	2	252839	TMEM9	transmembrane protein 9
222988_s_at	2.197638442	0.067318403	2	252839	TMEM9	transmembrane protein 9
1566666_at	1.835526905	0.067798031	2	8801	SUCLG2	Succinate-CoA ligase
215772_x_at	1.835526905	0.067798031	2	8801	SUCLG2	succinate-CoA ligase
220956_s_at	1.83965941	0.067798031	2	112398	EGLN2	egl nine homolog 2 (C. elegans)
223083_s_at	1.83965941	0.067798031	2	112398	EGLN2	egl nine homolog 2 (C. elegans)
225469_at	2.286273603	0.067798031	1	144363	LYRM5	LYR motif containing 5
227147_s_at	1.83965941	0.067798031	2	112398	EGLN2	Egl nine homolog 2 (C. elegans)
231640_at	2.286273603	0.067798031	1	144363	LYRM5	LYR motif containing 5
233284_at	2.286273603	0.067798031	1	144363	LYRM5	LYR motif containing 5
241158_at	1.83965941	0.067798031	2	112398	EGLN2	Egl nine homolog 2 (C. elegans)
204152_s_at	1.829643929	0.067841597	3	4242	MFNG	MFNG O-fucosylpeptide 3-beta-N-acetylglucosaminyltransferase
204153_s_at	1.829643929	0.067841597	3	4242	MFNG	MFNG O-fucosylpeptide 3-beta-N-acetylglucosaminyltransferase
213783_at	1.829643929	0.067841597	3	4242	MFNG	MFNG O-fucosylpeptide 3-beta-N-acetylglucosaminyltransferase
209100_at	-1.832635166	0.067848698	2	7866	IFRD2	interferon-related developmental regulator 2
212333_at	-1.8736197	0.067848698	2	25940	FAM98A	family with sequence similarity 98
217462_at	1.547459261	0.067848698	3	745	C11orf9	chromosome 11 open reading frame 9
217463_s_at	1.547459261	0.067848698	3	745	C11orf9	chromosome 11 open reading frame 9
226007_at	2.281610208	0.067848698	1	122961	HBLD1	HesB like domain containing 1
226085_at	2.803333711	0.067848698	2	---	---	CDNA clone IMAGE:4842353
231862_at	2.803333711	0.067848698	2	---	---	CDNA clone IMAGE:4842353
234990_at	2.803333711	0.067848698	2	---	---	CDNA clone IMAGE:4842353
239487_at	-1.8736197	0.067848698	2	25940	FAM98A	Family with sequence similarity 98
241832_at	-1.8736197	0.067848698	2	25940	FAM98A	family with sequence similarity 98
219709_x_at	1.834444713	0.068020393	2	65990	C16orf24	chromosome 16 open reading frame 24
1564344_at	1.999767898	0.068533726	3	374868	ATP9B	ATPase
1568723_at	1.999767898	0.068533726	3	374868	ATP9B	ATPase
208615_s_at	1.504818978	0.068533726	3	8073	PTP4A2	protein tyrosine phosphatase type IVA
208616_s_at	1.504818978	0.068533726	3	8073	PTP4A2	protein tyrosine phosphatase type IVA
208617_s_at	1.504818978	0.068533726	3	8073	PTP4A2	protein tyrosine phosphatase type IVA
214010_s_at	1.999767898	0.068533726	3	374868	ATP9B	ATPase
214934_at	1.999767898	0.068533726	3	374868	ATP9B	ATPase
231515_at	1.999767898	0.068533726	3	374868	ATP9B	ATPase
232824_at	1.999767898	0.068533726	3	374868	ATP9B	ATPase
237766_at	1.999767898	0.068533726	3	374868	ATP9B	ATPase
243615_at	1.999767898	0.068533726	3	374868	ATP9B	ATPase
231166_at	2.27222899	0.068778953	1	151556	GPR155	G protein-coupled receptor 155
239533_at	2.27222899	0.068778953	1	151556	GPR155	G protein-coupled receptor 155
244509_at	2.27222899	0.068778953	1	151556	GPR155	G protein-coupled receptor 155
224968_at	2.24112054	0.068859516	2	112942	CCDC104	coiled-coil domain containing 104
235662_at	2.24112054	0.068859516	2	112942	CCDC104	Coiled-coil domain containing 104
201129_at	-2.268632902	0.069129062	1	6432	SFRS7	splicing factor
211439_at	-2.268632902	0.069129062	1	6432	SFRS7	splicing factor
213649_at	-2.268632902	0.069129062	1	6432	SFRS7	splicing factor
214141_x_at	-2.268632902	0.069129062	1	6432	SFRS7	splicing factor
212647_at	1.825785748	0.069132384	2	6237	RRAS	related RAS viral (r-ras) oncogene homolog
224111_x_at	-1.823799743	0.069149216	2	83855	KLF16	Kruppel-like factor 16
226328_at	-1.823799743	0.069149216	2	83855	KLF16	Kruppel-like factor 16
201323_at	-1.847930822	0.069449485	2	10969	EBNA1BP2	EBNA1 binding protein 2
202945_at	-1.846467498	0.069449485	2	2356	FPGS	folylpolyglutamate synthase
201305_x_at	-1.822008409	0.069567129	2	10541	ANP32B	acidic (leucine-rich) nuclear phosphoprotein 32 family
201306_s_at	-1.822008409	0.069567129	2	10541	ANP32B	acidic (leucine-rich) nuclear phosphoprotein 32 family
214583_at	-1.721809307	0.06966612	2	6248	RSC1A1	regulatory solute carrier protein
225780_at	-1.721809307	0.06966612	2	6248	RSC1A1	regulatory solute carrier protein
235528_at	-2.263388703	0.06966612	1	2979	GUCA1B	guanylate cyclase activator 1B (retina)
202928_s_at	1.849155953	0.069685965	2	5252 /// 9940	PHF1 /// DLEC1	PHD finger protein 1 /// deleted in lung and esophageal cancer 1
206134_at	2.261676518	0.069685965	1	27299	ADAMDEC1	ADAM-like
210976_s_at	1.500071694	0.069685965	3	5213	PFKM	phosphofructokinase
40446_at	1.849155953	0.069685965	2	5252 /// 9940	PHF1 /// DLEC1	PHD finger protein 1 /// deleted in lung and esophageal cancer 1
1566301_at	-2.259070551	0.069967145	1	6992	PPP1R11	Protein phosphatase 1
1566302_at	-2.259070551	0.069967145	1	6992	PPP1R11	protein phosphatase 1
1566303_s_at	-2.259070551	0.069967145	1	6992	PPP1R11	protein phosphatase 1
201500_s_at	-2.259070551	0.069967145	1	6992	PPP1R11	protein phosphatase 1
204480_s_at	-1.820213248	0.07006895	2	79095	C9orf16	chromosome 9 open reading frame 16
222165_x_at	-1.820213248	0.07006895	2	79095	C9orf16	chromosome 9 open reading frame 16
222166_at	-1.820213248	0.07006895	2	79095	C9orf16	chromosome 9 open reading frame 16
41047_at	-1.820213248	0.07006895	2	79095	C9orf16	chromosome 9 open reading frame 16
204382_at	1.826397825	0.0702315	2	26151	NAT9	N-acetyltransferase 9
209457_at	-2.743745936	0.070546414	2	1847	DUSP5	dual specificity phosphatase 5
203765_at	-2.253111432	0.07070387	1	25801	GCA	grancalcin
206201_s_at	1.822215762	0.07070387	3	4223	MEOX2	mesenchyme homeobox 2
206202_at	1.822215762	0.07070387	3	4223	MEOX2	mesenchyme homeobox 2
207191_s_at	2.252625756	0.07070387	1	3671	ISLR	immunoglobulin superfamily containing leucine-rich repeat
1555122_at	1.843595986	0.070810519	2	166647	GPR125	G protein-coupled receptor 125
1569542_at	1.843595986	0.070810519	2	166647	GPR125	G protein-coupled receptor 125
210473_s_at	1.843595986	0.070810519	2	166647	GPR125	G protein-coupled receptor 125
243694_at	1.843595986	0.070810519	2	166647	GPR125	G protein-coupled receptor 125
224151_s_at	1.828790618	0.071214835	2	50808	AK3	adenylate kinase 3
224655_at	1.828790618	0.071214835	2	50808	AK3	adenylate kinase 3
218711_s_at	1.808629813	0.07192343	2	8436	SDPR	serum deprivation response (phosphatidylserine binding protein)
219910_at	2.243714555	0.07192343	1	11153	HYPE	Huntingtin interacting protein E
222717_at	1.808629813	0.07192343	2	8436	SDPR	serum deprivation response (phosphatidylserine binding protein)
218876_at	1.822004418	0.072418275	2	51673	CGI-38	brain specific protein /// brain specific protein
1554806_a_at	1.833456405	0.072599755	2	26269	FBXO8	F-box protein 8
217875_s_at	-1.510886797	0.072599755	3	56937	TMEPAI	transmembrane
223240_at	1.833456405	0.072599755	2	26269	FBXO8	F-box protein 8
237166_at	-1.510886797	0.072599755	3	56937	TMEPAI	Transmembrane
1553266_at	1.840301554	0.072624502	2	246175	CNOT6L	CCR4-NOT transcription complex
1553267_a_at	1.840301554	0.072624502	2	246175	CNOT6L	CCR4-NOT transcription complex
226153_s_at	1.840301554	0.072624502	2	246175	CNOT6L	CCR4-NOT transcription complex
238438_at	1.840301554	0.072624502	2	246175	CNOT6L	CCR4-NOT transcription complex
212570_at	2.234997646	0.073059219	1	23052	ENDOD1	endonuclease domain containing 1
212573_at	2.234997646	0.073059219	1	23052	ENDOD1	endonuclease domain containing 1
212218_s_at	1.50272942	0.073078006	3	2194	FASN	fatty acid synthase
204271_s_at	2.410053344	0.073091549	3	1910	EDNRB	endothelin receptor type B
204273_at	2.410053344	0.073091549	3	1910	EDNRB	endothelin receptor type B
206701_x_at	2.410053344	0.073091549	3	1910	EDNRB	endothelin receptor type B
1557329_at	2.076592944	0.073828284	2	3141	HLCS	Holocarboxylase synthetase (biotin-(proprionyl-Coenzyme A-carboxylase (ATP-hydrolysing)) ligase)
207833_s_at	2.076592944	0.073828284	2	3141	HLCS	holocarboxylase synthetase (biotin-(proprionyl-Coenzyme A-carboxylase (ATP-hydrolysing)) ligase)
209399_at	2.076592944	0.073828284	2	3141	HLCS	holocarboxylase synthetase (biotin-(proprionyl-Coenzyme A-carboxylase (ATP-hydrolysing)) ligase)
217850_at	-2.343976536	0.073828284	3	26354	GNL3	guanine nucleotide binding protein-like 3 (nucleolar)
232934_at	2.076592944	0.073828284	2	3141	HLCS	Holocarboxylase synthetase (biotin-(proprionyl-Coenzyme A-carboxylase (ATP-hydrolysing)) ligase)
234264_at	2.076592944	0.073828284	2	3141	HLCS	Holocarboxylase synthetase (biotin-(proprionyl-Coenzyme A-carboxylase (ATP-hydrolysing)) ligase)
234287_at	2.076592944	0.073828284	2	3141	HLCS	Holocarboxylase synthetase (biotin-(proprionyl-Coenzyme A-carboxylase (ATP-hydrolysing)) ligase)
240729_at	-2.228410679	0.073828284	1	131831	C3orf44	chromosome 3 open reading frame 44
241726_at	2.076592944	0.073828284	2	3141	HLCS	Holocarboxylase synthetase (biotin-(proprionyl-Coenzyme A-carboxylase (ATP-hydrolysing)) ligase)
1554038_at	-2.225432709	0.073834831	1	55132	LARP2	La ribonucleoprotein domain family
204405_x_at	-1.81652526	0.073834831	2	27292	DIMT1L	DIM1 dimethyladenosine transferase 1-like (S. cerevisiae)
210801_at	-1.81652526	0.073834831	2	27292	DIMT1L	DIM1 dimethyladenosine transferase 1-like (S. cerevisiae)
210802_s_at	-1.81652526	0.073834831	2	27292	DIMT1L	DIM1 dimethyladenosine transferase 1-like (S. cerevisiae)
213598_at	-1.81652526	0.073834831	2	27292	DIMT1L	DIM1 dimethyladenosine transferase 1-like (S. cerevisiae)
217106_x_at	-1.81652526	0.073834831	2	27292	DIMT1L	DIM1 dimethyladenosine transferase 1-like (S. cerevisiae)
227119_at	1.826842587	0.073834831	2	246175	CNOT6L	CCR4-NOT transcription complex
64900_at	1.499707578	0.073834831	3	79583	FLJ22167	hypothetical protein FLJ22167
210930_s_at	1.504298142	0.073847048	3	2064	ERBB2	v-erb-b2 erythroblastic leukemia viral oncogene homolog 2
213733_at	-1.518410615	0.073847048	3	4542	MYO1F	myosin IF
216836_s_at	1.504298142	0.073847048	3	2064	ERBB2	v-erb-b2 erythroblastic leukemia viral oncogene homolog 2
234354_x_at	1.504298142	0.073847048	3	2064	ERBB2	v-erb-b2 erythroblastic leukemia viral oncogene homolog 2
219608_s_at	1.866213327	0.073912385	3	81545	FBXO38	F-box protein 38
221257_x_at	1.866213327	0.073912385	3	81545	FBXO38	F-box protein 38 /// F-box protein 38
224369_s_at	1.866213327	0.073912385	3	81545	FBXO38	F-box protein 38 /// F-box protein 38
200000_s_at	1.807748314	0.074260985	2	10594	PRPF8	PRP8 pre-mRNA processing factor 8 homolog (S. cerevisiae) /// PRP8 pre-mRNA processing factor 8 homolog (S. cerevisiae)
201064_s_at	-1.78614734	0.074782392	2	8761	PABPC4	poly(A) binding protein
201861_s_at	-1.784084643	0.074782392	2	9208	LRRFIP1	leucine rich repeat (in FLII) interacting protein 1
201862_s_at	-1.784084643	0.074782392	2	9208	LRRFIP1	leucine rich repeat (in FLII) interacting protein 1
205063_at	1.820774532	0.074782392	2	8487	SIP1	survival of motor neuron protein interacting protein 1
205384_at	1.680011791	0.074782392	2	5348	FXYD1	FXYD domain containing ion transport regulator 1 (phospholemman)
210779_x_at	1.820774532	0.074782392	2	8487	SIP1	survival of motor neuron protein interacting protein 1
211026_s_at	1.8042255	0.074782392	2	11343	MGLL	monoglyceride lipase /// monoglyceride lipase
211114_x_at	1.820774532	0.074782392	2	8487	SIP1	survival of motor neuron protein interacting protein 1
211115_x_at	1.820774532	0.074782392	2	8487	SIP1	survival of motor neuron protein interacting protein 1
211452_x_at	-1.784084643	0.074782392	2	9208	LRRFIP1	leucine rich repeat (in FLII) interacting protein 1
215069_at	-1.794253078	0.074782392	2	9397	NMT2	N-myristoyltransferase 2
215375_x_at	-1.784084643	0.074782392	2	9208	LRRFIP1	Leucine rich repeat (in FLII) interacting protein 1
215743_at	-1.794253078	0.074782392	2	9397	NMT2	N-myristoyltransferase 2
217709_at	-1.794253078	0.074782392	2	9397	NMT2	N-myristoyltransferase 2
218197_s_at	1.506896262	0.074782392	3	55074	OXR1	oxidation resistance 1
218368_s_at	-1.796871007	0.074782392	2	51330	TNFRSF12A	tumor necrosis factor receptor superfamily
218573_at	1.827706641	0.074782392	2	28986	MAGEH1	melanoma antigen family H
218923_at	1.473126849	0.074782392	3	1486	CTBS	chitobiase
218924_s_at	1.473126849	0.074782392	3	1486	CTBS	chitobiase
220987_s_at	1.488794565	0.074782392	3	56672 /// 81788	C11orf17 /// NUAK2	chromosome 11 open reading frame 17 /// chromosome 11 open reading frame 17 /// NUAK family
222553_x_at	1.506896262	0.074782392	3	55074	OXR1	oxidation resistance 1
223492_s_at	-1.784084643	0.074782392	2	9208	LRRFIP1	leucine rich repeat (in FLII) interacting protein 1
223879_s_at	1.506896262	0.074782392	3	55074	OXR1	oxidation resistance 1
224839_s_at	1.495327518	0.074782392	3	84706	GPT2	glutamic pyruvate transaminase (alanine aminotransferase) 2
225102_at	1.8042255	0.074782392	2	11343	MGLL	monoglyceride lipase
227391_x_at	-1.784084643	0.074782392	2	9208	LRRFIP1	leucine rich repeat (in FLII) interacting protein 1
227513_s_at	-1.784084643	0.074782392	2	9208	LRRFIP1	Leucine rich repeat (in FLII) interacting protein 1
230296_at	1.506896262	0.074782392	3	146174 /// 55074 /// 645405	OXR1 /// C16orf52 /// LOC645405	Oxidation resistance 1 /// Chromosome 16 open reading frame 52 /// Similar to oxidation resistance 1
237944_at	-1.784084643	0.074782392	2	9208	LRRFIP1	Leucine rich repeat (in FLII) interacting protein 1
238409_x_at	1.506896262	0.074782392	3	55074	OXR1	oxidation resistance 1
238534_at	-1.784084643	0.074782392	2	9208	LRRFIP1	Leucine rich repeat (in FLII) interacting protein 1
238840_at	-1.784084643	0.074782392	2	9208	LRRFIP1	leucine rich repeat (in FLII) interacting protein 1
239379_at	-1.784084643	0.074782392	2	9208	LRRFIP1	Leucine rich repeat (in FLII) interacting protein 1
239914_at	1.8042255	0.074782392	2	11343	MGLL	Monoglyceride lipase
218910_at	2.200043914	0.075071917	2	55129	TMEM16K	transmembrane protein 16K
226451_at	-1.779051256	0.076153068	2	112812	MGC19604	similar to RIKEN cDNA B230118G17 gene
239720_at	-1.779051256	0.076153068	2	112812	MGC19604	similar to RIKEN cDNA B230118G17 gene
206499_s_at	-2.200891851	0.076305516	1	1104 /// 751867	RCC1 /// SNHG3-RCC1	regulator of chromosome condensation 1 /// regulator of chromosome condensation 1
206988_at	-2.200865997	0.076305516	1	6370	CCL25	chemokine (C-C motif) ligand 25
215747_s_at	-2.200891851	0.076305516	1	1104 /// 751867	RCC1 /// SNHG3-RCC1	regulator of chromosome condensation 1 /// regulator of chromosome condensation 1
203945_at	-1.744834494	0.076889895	3	384	ARG2	arginase
203548_s_at	1.487443602	0.076949588	3	4023	LPL	lipoprotein lipase
203549_s_at	1.487443602	0.076949588	3	4023	LPL	lipoprotein lipase
203188_at	1.773829568	0.077002144	2	11041	B3GNT1	UDP-GlcNAc:betaGal beta-1
228203_at	1.773829568	0.077002144	2	11041	B3GNT1	UDP-GlcNAc:betaGal beta-1
235244_at	-1.778822544	0.078555978	2	131076	CCDC58	coiled-coil domain containing 58
241943_at	-1.778822544	0.078555978	2	131076	CCDC58	coiled-coil domain containing 58
201007_at	1.464257277	0.078654065	3	3032	HADHB	hydroxyacyl-Coenzyme A dehydrogenase/3-ketoacyl-Coenzyme A thiolase/enoyl-Coenzyme A hydratase (trifunctional protein)
203303_at	1.797173694	0.079069015	2	6990	DYNLT3	dynein
224815_at	-1.654658291	0.079111291	3	149951	COMMD7	COMM domain containing 7
244178_at	-1.654658291	0.079111291	3	149951	COMMD7	COMM domain containing 7
205043_at	-1.600362345	0.07912997	3	1080	CFTR	cystic fibrosis transmembrane conductance regulator (ATP-binding cassette sub-family C
215702_s_at	-1.600362345	0.07912997	3	1080	CFTR	cystic fibrosis transmembrane conductance regulator (ATP-binding cassette sub-family C
215703_at	-1.600362345	0.07912997	3	1080	CFTR	cystic fibrosis transmembrane conductance regulator (ATP-binding cassette sub-family C
217026_at	-1.600362345	0.07912997	3	1080	CFTR	cystic fibrosis transmembrane conductance regulator (ATP-binding cassette sub-family C
218980_at	2.182980823	0.07912997	1	80206	FHOD3	formin homology 2 domain containing 3
233856_at	2.182980823	0.07912997	1	80206	FHOD3	Formin homology 2 domain containing 3
234702_x_at	-1.600362345	0.07912997	3	1080	CFTR	Cystic fibrosis transmembrane conductance regulator (ATP-binding cassette sub-family C
234706_x_at	-1.600362345	0.07912997	3	1080	CFTR	cystic fibrosis transmembrane conductance regulator (ATP-binding cassette sub-family C
236540_at	2.182980823	0.07912997	1	80206	FHOD3	Formin homology 2 domain containing 3
222025_s_at	1.470973388	0.079379315	3	26873	OPLAH	5-oxoprolinase (ATP-hydrolysing)
226800_at	1.472615772	0.079393941	3	84455	KIAA1799	KIAA1799 protein
218301_at	2.178546165	0.079903275	1	57140	RNPEPL1	arginyl aminopeptidase (aminopeptidase B)-like 1
219953_s_at	1.462855215	0.080020653	3	56672	C11orf17	chromosome 11 open reading frame 17
224821_at	1.473204067	0.080020653	3	84836	ABHD14B	abhydrolase domain containing 14B
242515_x_at	1.462855215	0.080020653	3	56672	C11orf17	chromosome 11 open reading frame 17
234696_at	-1.794279071	0.080038243	2	138652	LOC138652	similar to testicular serine protease 2
226839_at	-1.763853472	0.080050943	2	126382	TRA16	TR4 orphan receptor associated protein TRA16
205922_at	-2.175996654	0.080134425	1	8875	VNN2	vanin 2 /// vanin 2
200779_at	-1.797317135	0.08018842	2	468	ATF4	activating transcription factor 4 (tax-responsive enhancer element B67)
1555902_at	2.172338893	0.080734992	1	64860	ARMCX5	armadillo repeat containing
203657_s_at	2.57499232	0.080734992	2	8722	CTSF	cathepsin F
219335_at	2.172338893	0.080734992	1	64860	ARMCX5	armadillo repeat containing
206584_at	-2.170238015	0.081157619	1	23643	LY96	lymphocyte antigen 96
1560792_at	-1.510518069	0.081395625	3	51278	IER5	Immediate early response 5
218611_at	-1.510518069	0.081395625	3	51278	IER5	immediate early response 5
1559623_at	2.14788144	0.081750028	3	28970	C11orf54	Chromosome 11 open reading frame 54
217970_s_at	1.750924234	0.081750028	2	57472	CNOT6	CCR4-NOT transcription complex
222476_at	1.750924234	0.081750028	2	57472	CNOT6	CCR4-NOT transcription complex
223268_at	2.14788144	0.081750028	3	28970	C11orf54	chromosome 11 open reading frame 54
223953_s_at	-2.166584975	0.081750028	1	84614	ZBTB37	zinc finger and BTB domain containing 37
224808_s_at	1.774273891	0.081750028	2	51608	C7orf20	chromosome 7 open reading frame 20
224816_at	1.774273891	0.081750028	2	51608	C7orf20	Chromosome 7 open reading frame 20
227023_at	2.612765232	0.081750028	2	2738 /// 286128	GLI4 /// ZFP41	GLI-Kruppel family member GLI4 /// zinc finger protein 41 homolog (mouse)
229851_s_at	2.14788144	0.081750028	3	28970	C11orf54	chromosome 11 open reading frame 54
231547_at	-2.166584975	0.081750028	1	84614	ZBTB37	zinc finger and BTB domain containing 37
238364_x_at	2.612765232	0.081750028	2	2738	GLI4	GLI-Kruppel family member GLI4
238946_at	2.14788144	0.081750028	3	28970	C11orf54	Chromosome 11 open reading frame 54
243076_x_at	2.612765232	0.081750028	2	2738	GLI4	GLI-Kruppel family member GLI4
1555497_a_at	1.446681845	0.081917738	3	1580	CYP4B1	cytochrome P450
1555897_at	-1.750424685	0.08232799	2	23028	AOF2	amine oxidase (flavin containing) domain 2
212348_s_at	-1.750424685	0.08232799	2	23028	AOF2	amine oxidase (flavin containing) domain 2
238652_at	-1.750424685	0.08232799	2	23028	AOF2	Amine oxidase (flavin containing) domain 2
210020_x_at	1.478306268	0.082721148	3	810	CALML3	calmodulin-like 3
1563641_a_at	-2.156284264	0.082891175	1	124460	SLIC1	selectin ligand interactor cytoplasmic-1
226748_at	1.752659564	0.082891175	2	256586	LYSMD2	LysM
228869_at	-2.156284264	0.082891175	1	124460	SLIC1	Selectin ligand interactor cytoplasmic-1
229045_at	-2.156284264	0.082891175	1	124460	SLIC1	selectin ligand interactor cytoplasmic-1
232384_s_at	-2.156284264	0.082891175	1	124460	SLIC1	Selectin ligand interactor cytoplasmic-1
236549_x_at	-2.156284264	0.082891175	1	124460	SLIC1	Selectin ligand interactor cytoplasmic-1
219802_at	1.748534758	0.083295859	2	79912	FLJ22028	hypothetical protein FLJ22028
231173_at	1.748534758	0.083295859	2	642732 /// 730793 /// 79912	FLJ22028 /// LOC642732 /// LOC730793	hypothetical protein FLJ22028 /// similar to CG10721-PA /// similar to CG10721-PA
1568600_at	4.418674196	0.084014262	3	91860	CALML4	calmodulin-like 4
208381_s_at	-1.741151378	0.084364926	2	8879	SGPL1	sphingosine-1-phosphate lyase 1
212322_at	-1.741151378	0.084364926	2	8879	SGPL1	sphingosine-1-phosphate lyase 1
208037_s_at	-1.580978092	0.084413816	3	8174	MADCAM1	mucosal vascular addressin cell adhesion molecule 1
202801_at	1.64326027	0.084421287	2	5566	PRKACA	protein kinase
205814_at	2.671449984	0.084421287	2	2913	GRM3	glutamate receptor
216234_s_at	1.64326027	0.084421287	2	5566 /// 730418	PRKACA /// LOC730418	protein kinase
240004_at	2.671449984	0.084421287	2	2913	GRM3	Glutamate receptor
242221_at	2.671449984	0.084421287	2	2913	GRM3	Glutamate receptor
1552649_a_at	-1.749292072	0.084601618	2	117584	RFFL	ring finger and FYVE-like domain containing 1
1552651_a_at	-1.749292072	0.084601618	2	117584	RFFL	ring finger and FYVE-like domain containing 1
1562603_at	-1.749292072	0.084601618	2	117584	RFFL	ring finger and FYVE-like domain containing 1
1564514_at	1.455992705	0.084601618	3	54861	SNRK	SNF related kinase
1566171_at	-1.749292072	0.084601618	2	117584	RFFL	ring finger and FYVE-like domain containing 1
207474_at	1.455992705	0.084601618	3	54861	SNRK	SNF related kinase
209481_at	1.455992705	0.084601618	3	54861	SNRK	SNF related kinase
218278_at	-1.441492877	0.084601618	3	54663	WDR74	WD repeat domain 74
220557_s_at	1.442902714	0.084601618	3	55690	PACS1	phosphofurin acidic cluster sorting protein 1
221712_s_at	-1.441492877	0.084601618	3	54663	WDR74	WD repeat domain 74 /// WD repeat domain 74
224658_x_at	1.442902714	0.084601618	3	55690	PACS1	phosphofurin acidic cluster sorting protein 1
228980_at	-1.749292072	0.084601618	2	117584	RFFL	ring finger and FYVE-like domain containing 1
231222_at	1.442902714	0.084601618	3	55690	PACS1	Phosphofurin acidic cluster sorting protein 1
236460_at	1.442902714	0.084601618	3	55690	PACS1	Phosphofurin acidic cluster sorting protein 1
237919_at	-1.749292072	0.084601618	2	117584	RFFL	Ring finger and FYVE-like domain containing 1
237942_at	1.455992705	0.084601618	3	54861	SNRK	SNF related kinase
241250_at	-1.749292072	0.084601618	2	117584	RFFL	Ring finger and FYVE-like domain containing 1
241610_x_at	1.442902714	0.084601618	3	55690	PACS1	Phosphofurin acidic cluster sorting protein 1
241618_at	1.442902714	0.084601618	3	55690	PACS1	Phosphofurin acidic cluster sorting protein 1
201829_at	1.755386837	0.084677139	2	10276	NET1	neuroepithelial cell transforming gene 1
201830_s_at	1.755386837	0.084677139	2	10276	NET1	neuroepithelial cell transforming gene 1
202676_x_at	2.138770507	0.085039076	1	10922	FASTK	Fas-activated serine/threonine kinase
210975_x_at	2.138770507	0.085039076	1	10922	FASTK	Fas-activated serine/threonine kinase
214114_x_at	2.138770507	0.085039076	1	10922	FASTK	Fas-activated serine/threonine kinase
202458_at	1.74793765	0.085108326	2	11098	PRSS23	protease
209934_s_at	1.462988841	0.085108326	3	27032	ATP2C1	ATPase
209935_at	1.462988841	0.085108326	3	27032	ATP2C1	ATPase
211137_s_at	1.462988841	0.085108326	3	27032	ATP2C1	ATPase
212255_s_at	1.462988841	0.085108326	3	27032	ATP2C1	ATPase
214290_s_at	1.742677732	0.085108326	2	723790 /// 8337	HIST2H2AA3 /// HIST2H2AA4	histone cluster 2
218279_s_at	1.742677732	0.085108326	2	8337	HIST2H2AA3	histone cluster 2
218280_x_at	1.742677732	0.085108326	2	723790 /// 8337	HIST2H2AA3 /// HIST2H2AA4	histone cluster 2
226279_at	1.74793765	0.085108326	2	11098	PRSS23	protease
229441_at	1.74793765	0.085108326	2	11098	PRSS23	Protease
230387_at	1.462988841	0.085108326	3	27032	ATP2C1	ATPase
237278_x_at	1.462988841	0.085108326	3	27032	ATP2C1	ATPase
239220_at	1.74793765	0.085108326	2	11098	PRSS23	Protease
239262_at	1.74793765	0.085108326	2	11098	PRSS23	Protease
243584_at	1.74793765	0.085108326	2	11098	PRSS23	Protease
200027_at	-1.729834912	0.085215459	2	4677	NARS	asparaginyl-tRNA synthetase /// asparaginyl-tRNA synthetase
213320_at	-1.458304339	0.085215459	3	10196	PRMT3	protein arginine methyltransferase 3
241019_at	-1.458304339	0.085215459	3	10196	PRMT3	Protein arginine methyltransferase 3
203462_x_at	-1.452797326	0.085775624	3	8662	EIF3S9	eukaryotic translation initiation factor 3
208688_x_at	-1.452797326	0.085775624	3	8662	EIF3S9	eukaryotic translation initiation factor 3
211501_s_at	-1.452797326	0.085775624	3	8662	EIF3S9	eukaryotic translation initiation factor 3
236274_at	-1.452797326	0.085775624	3	8662	EIF3S9	eukaryotic translation initiation factor 3
237457_at	-1.452797326	0.085775624	3	8662	EIF3S9	eukaryotic translation initiation factor 3
242550_at	-1.452797326	0.085775624	3	8662	EIF3S9	eukaryotic translation initiation factor 3
207509_s_at	-2.12805164	0.086091819	1	3904	LAIR2	leukocyte-associated immunoglobulin-like receptor 2
208071_s_at	-2.12805164	0.086091819	1	3903	LAIR1	leukocyte-associated immunoglobulin-like receptor 1
210644_s_at	-2.12805164	0.086091819	1	3903	LAIR1	leukocyte-associated immunoglobulin-like receptor 1
1554239_s_at	2.41027075	0.086365536	3	284273	ZADH2	zinc binding alcohol dehydrogenase
1558845_at	2.446258469	0.086365536	3	84552	PARD6G	Par-6 partitioning defective 6 homolog gamma (C. elegans)
201143_s_at	-1.420295552	0.086365536	3	1965	EIF2S1	eukaryotic translation initiation factor 2
201144_s_at	-1.420295552	0.086365536	3	1965	EIF2S1	eukaryotic translation initiation factor 2
202592_at	1.723897725	0.086365536	2	2647	BLOC1S1	biogenesis of lysosome-related organelles complex-1
203876_s_at	1.431134567	0.086365536	3	4320	MMP11	matrix metallopeptidase 11 (stromelysin 3)
203877_at	1.431134567	0.086365536	3	---	---	---
203878_s_at	1.431134567	0.086365536	3	4320	MMP11	matrix metallopeptidase 11 (stromelysin 3)
203990_s_at	1.733051293	0.086365536	2	7403	UTX	ubiquitously transcribed tetratricopeptide repeat
203991_s_at	1.733051293	0.086365536	2	7403	UTX	ubiquitously transcribed tetratricopeptide repeat
203992_s_at	1.733051293	0.086365536	2	7403	UTX	ubiquitously transcribed tetratricopeptide repeat
204807_at	1.721645517	0.086365536	2	10329	TMEM5	transmembrane protein 5
204808_s_at	1.721645517	0.086365536	2	10329	TMEM5	transmembrane protein 5
205081_at	1.720270905	0.086365536	2	1396 /// 2585	CRIP1 /// GALK2	cysteine-rich protein 1 (intestinal) /// galactokinase 2
208248_x_at	1.421603659	0.086365536	3	334	APLP2	amyloid beta (A4) precursor-like protein 2
208701_at	1.421603659	0.086365536	3	334	APLP2	Amyloid beta (A4) precursor-like protein 2
208702_x_at	1.421603659	0.086365536	3	334	APLP2	amyloid beta (A4) precursor-like protein 2
208703_s_at	1.421603659	0.086365536	3	334	APLP2	amyloid beta (A4) precursor-like protein 2
208704_x_at	1.421603659	0.086365536	3	334	APLP2	amyloid beta (A4) precursor-like protein 2
211404_s_at	1.421603659	0.086365536	3	334	APLP2	amyloid beta (A4) precursor-like protein 2
211489_at	-1.442244547	0.086365536	3	148	ADRA1A	adrenergic
211490_at	-1.442244547	0.086365536	3	148	ADRA1A	adrenergic
211491_at	-1.442244547	0.086365536	3	148	ADRA1A	adrenergic
211492_s_at	-1.442244547	0.086365536	3	148	ADRA1A	adrenergic
212705_x_at	1.724344847	0.086365536	2	57104	PNPLA2	patatin-like phospholipase domain containing 2
213602_s_at	1.431134567	0.086365536	3	---	---	---
214875_x_at	1.421603659	0.086365536	3	334	APLP2	amyloid beta (A4) precursor-like protein 2
217828_at	-2.115414318	0.086365536	1	79811	SLTM	SAFB-like
218235_s_at	-1.780611695	0.086365536	2	51118	UTP11L	UTP11-like
224538_s_at	2.446258469	0.086365536	3	84552	PARD6G	par-6 partitioning defective 6 homolog gamma (C. elegans) /// par-6 partitioning defective 6 homolog gamma (C. elegans)
227049_at	2.41027075	0.086365536	3	284273	ZADH2	zinc binding alcohol dehydrogenase
227204_at	2.446258469	0.086365536	3	84552	PARD6G	par-6 partitioning defective 6 homolog gamma (C. elegans)
227977_at	2.41027075	0.086365536	3	284273	ZADH2	zinc binding alcohol dehydrogenase
227978_s_at	2.41027075	0.086365536	3	284273	ZADH2	zinc binding alcohol dehydrogenase
228520_s_at	1.421603659	0.086365536	3	334	APLP2	Amyloid beta (A4) precursor-like protein 2
232132_at	2.446258469	0.086365536	3	84552	PARD6G	par-6 partitioning defective 6 homolog gamma (C. elegans)
232193_at	1.439929213	0.086365536	3	2952	GSTT1	Glutathione S-transferase theta 1
233760_at	-1.780611695	0.086365536	2	51118	UTP11L	UTP11-like
234977_at	2.41027075	0.086365536	3	284273	ZADH2	zinc binding alcohol dehydrogenase
235642_at	-1.442244547	0.086365536	3	148	ADRA1A	Adrenergic
235908_at	1.431134567	0.086365536	3	4320	MMP11	matrix metallopeptidase 11 (stromelysin 3)
237218_at	2.118282276	0.086365536	1	56267	RP11-82K18.3	Kynurenine aminotransferase III
237390_at	-1.442244547	0.086365536	3	148	ADRA1A	Adrenergic
237776_at	2.41027075	0.086365536	3	284273	ZADH2	Zinc binding alcohol dehydrogenase
238220_at	1.733051293	0.086365536	2	7403	UTX	ubiquitously transcribed tetratricopeptide repeat
243146_at	-1.442244547	0.086365536	3	148	ADRA1A	Adrenergic
243854_at	1.421603659	0.086365536	3	334	APLP2	Amyloid beta (A4) precursor-like protein 2
243919_at	-2.115414318	0.086365536	1	79811	SLTM	SAFB-like
244067_x_at	2.41027075	0.086365536	3	284273	ZADH2	Zinc binding alcohol dehydrogenase
39854_r_at	1.724344847	0.086365536	2	57104	PNPLA2	patatin-like phospholipase domain containing 2
204353_s_at	1.715578751	0.086426799	2	25913	POT1	POT1 protection of telomeres 1 homolog (S. pombe)
204354_at	1.715578751	0.086426799	2	25913	POT1	POT1 protection of telomeres 1 homolog (S. pombe)
1554616_at	-1.497803149	0.08663497	3	5271	SERPINB8	serpin peptidase inhibitor
206034_at	-1.497803149	0.08663497	3	5271	SERPINB8	serpin peptidase inhibitor
202327_s_at	1.736652894	0.086666668	2	5310	PKD1	polycystic kidney disease 1 (autosomal dominant)
202328_s_at	1.736652894	0.086666668	2	5310	PKD1	polycystic kidney disease 1 (autosomal dominant)
216949_s_at	1.736652894	0.086666668	2	5310	PKD1	polycystic kidney disease 1 (autosomal dominant)
223227_at	1.717170696	0.086875784	2	583	BBS2	Bardet-Biedl syndrome 2
226960_at	2.338477368	0.087215047	2	284340	UNQ473	DMC
210761_s_at	1.711727067	0.087457341	2	2886	GRB7	growth factor receptor-bound protein 7
1566267_at	1.442355758	0.087539629	3	4052	LTBP1	Latent transforming growth factor beta binding protein 1
202728_s_at	1.442355758	0.087539629	3	4052	LTBP1	latent transforming growth factor beta binding protein 1
202729_s_at	1.442355758	0.087539629	3	4052	LTBP1	latent transforming growth factor beta binding protein 1
240858_at	1.442355758	0.087539629	3	4052	LTBP1	Latent transforming growth factor beta binding protein 1
204975_at	1.721929235	0.087546136	2	2013	EMP2	epithelial membrane protein 2
225078_at	1.721929235	0.087546136	2	2013	EMP2	epithelial membrane protein 2
225079_at	1.721929235	0.087546136	2	2013	EMP2	epithelial membrane protein 2
238500_at	1.721929235	0.087546136	2	2013	EMP2	epithelial membrane protein 2
1556935_at	1.706844388	0.08776512	2	3910	LAMA4	Laminin
1562665_at	1.706844388	0.08776512	2	3910	LAMA4	Laminin
200681_at	1.707167802	0.08776512	2	2739	GLO1	glyoxalase I
202202_s_at	1.706844388	0.08776512	2	3910	LAMA4	laminin
210089_s_at	1.706844388	0.08776512	2	3910	LAMA4	laminin
210989_at	1.706844388	0.08776512	2	3910	LAMA4	Laminin
210990_s_at	1.706844388	0.08776512	2	3910	LAMA4	laminin
216081_at	1.706844388	0.08776512	2	3910	LAMA4	laminin
218813_s_at	2.102403167	0.08776512	1	56904	SH3GLB2	SH3-domain GRB2-like endophilin B2
220082_at	2.10221193	0.08776512	1	54866	PPP1R14D	protein phosphatase 1
223035_s_at	-1.738419585	0.08776512	2	10056	FARSLB	phenylalanine-tRNA synthetase-like
223036_at	-1.738419585	0.08776512	2	10056	FARSLB	phenylalanine-tRNA synthetase-like
224432_at	2.102403167	0.08776512	1	56904	SH3GLB2	SH3-domain GRB2-like endophilin B2 /// SH3-domain GRB2-like endophilin B2
224907_s_at	2.102403167	0.08776512	1	56904	SH3GLB2	SH3-domain GRB2-like endophilin B2
231113_at	1.706844388	0.08776512	2	3910	LAMA4	Laminin
232063_x_at	-1.738419585	0.08776512	2	10056	FARSLB	phenylalanine-tRNA synthetase-like
1569806_at	1.432786241	0.088166541	3	55277	FLJ10986	Hypothetical protein FLJ10986
201591_s_at	1.72824224	0.088166541	2	11188	NISCH	nischarin
206047_at	-1.414885157	0.088166541	3	2784	GNB3	guanine nucleotide binding protein (G protein)
219334_s_at	-1.708862259	0.088166541	2	64859	OBFC2A	oligonucleotide/oligosaccharide-binding fold containing 2A
219718_at	1.432786241	0.088166541	3	55277	FLJ10986	hypothetical protein FLJ10986
222872_x_at	-1.708862259	0.088166541	2	64859	OBFC2A	oligonucleotide/oligosaccharide-binding fold containing 2A
224713_at	-1.707252474	0.088166541	2	84365	MKI67IP	MKI67 (FHA domain) interacting nucleolar phosphoprotein
224714_at	-1.707252474	0.088166541	2	84365	MKI67IP	MKI67 (FHA domain) interacting nucleolar phosphoprotein
227392_at	1.72824224	0.088166541	2	11188	NISCH	nischarin
232380_at	1.432786241	0.088166541	3	55277	FLJ10986	hypothetical protein FLJ10986
233085_s_at	-1.708862259	0.088166541	2	64859	OBFC2A	oligonucleotide/oligosaccharide-binding fold containing 2A
234167_at	-1.707252474	0.088166541	2	84365	MKI67IP	MKI67 (FHA domain) interacting nucleolar phosphoprotein
234591_at	1.432786241	0.088166541	3	55277	FLJ10986	Hypothetical protein FLJ10986
234790_at	1.432786241	0.088166541	3	55277	FLJ10986	Hypothetical protein FLJ10986
230809_at	2.09557261	0.088502843	1	56122	PCDHB14	Protocadherin beta 14
231726_at	2.09557261	0.088502843	1	56122	PCDHB14	protocadherin beta 14
240445_at	2.09557261	0.088502843	1	56122	PCDHB14	Protocadherin beta 14
1558017_s_at	2.513612687	0.090650501	2	5074	PAWR	PRKC
204004_at	2.513612687	0.090650501	2	5074	PAWR	PRKC
204005_s_at	2.513612687	0.090650501	2	5074	PAWR	PRKC
204376_at	-1.717001451	0.090650501	2	9730	VPRBP	Vpr (HIV-1) binding protein
204377_s_at	-1.717001451	0.090650501	2	9730	VPRBP	Vpr (HIV-1) binding protein
204693_at	1.728926785	0.090650501	2	11135	CDC42EP1	CDC42 effector protein (Rho GTPase binding) 1
204760_s_at	2.520255405	0.090650501	3	7067 /// 9572	THRA /// NR1D1	thyroid hormone receptor
205193_at	-2.08139026	0.090650501	1	23764	MAFF	v-maf musculoaponeurotic fibrosarcoma oncogene homolog F (avian)
206501_x_at	1.716792868	0.090650501	2	2115	ETV1	ets variant gene 1
208683_at	2.132926083	0.090650501	3	824	CAPN2	calpain 2
210992_x_at	-2.080977657	0.090650501	1	9103	FCGR2C	Fc fragment of IgG
211395_x_at	-2.080977657	0.090650501	1	9103	FCGR2C	Fc fragment of IgG
211396_at	-2.080977657	0.090650501	1	9103	FCGR2C	Fc fragment of IgG
214090_at	2.513612687	0.090650501	2	5074	PAWR	PRKC
214237_x_at	2.513612687	0.090650501	2	5074	PAWR	PRKC
214888_at	2.132926083	0.090650501	3	824	CAPN2	calpain 2
217053_x_at	1.716792868	0.090650501	2	2115	ETV1	ets variant gene 1
217061_s_at	1.716792868	0.090650501	2	2115	ETV1	ets variant gene 1
217476_at	2.520255405	0.090650501	3	7067 /// 9572	THRA /// NR1D1	thyroid hormone receptor
220954_s_at	-2.084353325	0.090650501	1	29990	PILRB	paired immunoglobin-like type 2 receptor beta
221207_s_at	2.08306933	0.090650501	1	26960	NBEA	neurobeachin
221911_at	1.716792868	0.090650501	2	2115	ETV1	ets variant gene 1
225321_s_at	-2.084353325	0.090650501	1	29990	PILRB	paired immunoglobin-like type 2 receptor beta
226223_at	2.513612687	0.090650501	2	5074	PAWR	PRKC
226231_at	2.513612687	0.090650501	2	5074	PAWR	PRKC
226439_s_at	2.08306933	0.090650501	1	26960	NBEA	neurobeachin
226476_s_at	-1.717001451	0.090650501	2	9730	VPRBP	Vpr (HIV-1) binding protein
226477_at	-1.717001451	0.090650501	2	9730	VPRBP	Vpr (HIV-1) binding protein
226481_at	-1.717001451	0.090650501	2	9730	VPRBP	Vpr (HIV-1) binding protein
229515_at	2.513612687	0.090650501	2	5074	PAWR	PRKC
231922_at	-1.700641697	0.090650501	2	92822	ZNF276	zinc finger protein 276
240477_at	1.716792868	0.090650501	2	2115	ETV1	Ets variant gene 1
31637_s_at	2.520255405	0.090650501	3	7067 /// 9572	THRA /// NR1D1	thyroid hormone receptor
217848_s_at	-1.613964641	0.091543285	2	5464	PPA1	pyrophosphatase (inorganic) 1
226480_at	-1.690083019	0.091823275	2	27292	DIMT1L	DIM1 dimethyladenosine transferase 1-like (S. cerevisiae)
202590_s_at	3.70114133	0.091870354	3	5164	PDK2	pyruvate dehydrogenase kinase
205005_s_at	-1.701668345	0.091870354	2	9397	NMT2	N-myristoyltransferase 2
205006_s_at	-1.701668345	0.091870354	2	9397	NMT2	N-myristoyltransferase 2
213724_s_at	3.70114133	0.091870354	3	5164	PDK2	pyruvate dehydrogenase kinase
215689_s_at	-1.428289642	0.091870354	3	6462	SHBG	sex hormone-binding globulin
1560694_at	-1.695028315	0.092260139	2	113402	SFT2D1	SFT2 domain containing 1
203136_at	1.418460391	0.092260139	3	10567	RABAC1	Rab acceptor 1 (prenylated)
209159_s_at	2.342367833	0.092260139	3	65009	NDRG4	NDRG family member 4
225849_s_at	-1.695028315	0.092260139	2	113402	SFT2D1	SFT2 domain containing 1
225850_at	-1.695028315	0.092260139	2	113402	SFT2D1	SFT2 domain containing 1
226836_at	-1.695028315	0.092260139	2	113402	SFT2D1	SFT2 domain containing 1
232487_at	-1.695028315	0.092260139	2	113402	SFT2D1	SFT2 domain containing 1
238292_at	-1.695028315	0.092260139	2	113402	SFT2D1	SFT2 domain containing 1
202351_at	-1.407309803	0.09242133	3	3685	ITGAV	integrin
232797_at	-1.407309803	0.09242133	3	3685	ITGAV	Integrin
236251_at	-1.407309803	0.09242133	3	3685	ITGAV	Integrin
241769_at	-1.407309803	0.09242133	3	3685	ITGAV	Integrin
204732_s_at	1.974883649	0.09242331	3	373	TRIM23	tripartite motif-containing 23
210994_x_at	1.974883649	0.09242331	3	373	TRIM23	tripartite motif-containing 23
210995_s_at	1.974883649	0.09242331	3	373	TRIM23	tripartite motif-containing 23
1560890_at	-2.063142639	0.093621461	1	84779	MGC10646	Hypothetical protein MGC10646
1560891_a_at	-2.063142639	0.093621461	1	84779	MGC10646	Hypothetical protein MGC10646
204916_at	1.693580703	0.093621461	2	10267	RAMP1	receptor (G protein-coupled) activity modifying protein 1
210603_at	-2.063142639	0.093621461	1	84779	MGC10646	hypothetical protein MGC10646
222057_at	-4.13184426	0.093621461	2	79159	NOL12	nucleolar protein 12
225331_at	-2.061876904	0.093621461	1	152137	CCDC50	coiled-coil domain containing 50
226325_at	1.680133828	0.093621461	2	122622	ADSSL1	adenylosuccinate synthase like 1
226713_at	-2.061876904	0.093621461	1	152137	CCDC50	coiled-coil domain containing 50
228693_at	-2.061876904	0.093621461	1	152137	CCDC50	coiled-coil domain containing 50
235051_at	-2.061876904	0.093621461	1	152137	CCDC50	coiled-coil domain containing 50
236831_at	-2.061876904	0.093621461	1	152137	CCDC50	coiled-coil domain containing 50
239169_at	1.695696364	0.093621461	2	201299	RDM1	RAD52 motif 1
203067_at	2.47200581	0.094224682	2	8050	PDHX	pyruvate dehydrogenase complex
204926_at	-1.386707024	0.094549327	3	3624	INHBA	inhibin
210511_s_at	-1.386707024	0.094549327	3	3624	INHBA	inhibin
218103_at	-1.675604993	0.094822402	2	117246	FTSJ3	FtsJ homolog 3 (E. coli)
1554105_at	-1.689641014	0.094921256	2	84548	FAM11A	family with sequence similarity 11
227880_s_at	-1.689641014	0.094921256	2	84548	FAM11A	family with sequence similarity 11
231326_s_at	-1.689641014	0.094921256	2	84548	FAM11A	Family with sequence similarity 11
218416_s_at	2.050383139	0.096223288	1	55652	FLJ20489	hypothetical protein FLJ20489
218417_s_at	2.050383139	0.096223288	1	55652	FLJ20489	hypothetical protein FLJ20489
48106_at	2.050383139	0.096223288	1	55652	FLJ20489	hypothetical protein FLJ20489
1563536_at	1.399252643	0.09709863	3	1287	COL4A5	Collagen
207864_at	1.671288222	0.09709863	3	6332	SCN7A	sodium channel
219361_s_at	-1.719047686	0.09709863	2	64782	ISG20L1	interferon stimulated exonuclease gene 20kDa-like 1
234387_at	1.399252643	0.09709863	3	1287	COL4A5	collagen
239984_at	1.671288222	0.09709863	3	6332	SCN7A	Sodium channel
202139_at	1.408113658	0.097172456	3	8574	AKR7A2	aldo-keto reductase family 7
205750_at	1.665706886	0.097172456	2	670	BPHL	biphenyl hydrolase-like (serine hydrolase; breast epithelial mucin-associated antigen)
206469_x_at	1.408113658	0.097172456	3	22977	AKR7A3	aldo-keto reductase family 7
214259_s_at	1.408113658	0.097172456	3	8574	AKR7A2	aldo-keto reductase family 7
216617_s_at	-1.390973531	0.097172456	3	4099	MAG	myelin associated glycoprotein
217447_at	-1.390973531	0.097172456	3	4099	MAG	myelin associated glycoprotein
1565016_at	-1.409388996	0.097892466	3	3276	PRMT1	protein arginine methyltransferase 1
206445_s_at	-1.409388996	0.097892466	3	3276	PRMT1	protein arginine methyltransferase 1
1555779_a_at	2.038221236	0.098458025	1	973	CD79A	CD79a molecule
1557705_a_at	-1.377117827	0.098458025	3	5130	PCYT1A	Phosphate cytidylyltransferase 1
204209_at	-1.377117827	0.098458025	3	5130	PCYT1A	phosphate cytidylyltransferase 1
204210_s_at	-1.377117827	0.098458025	3	5130	PCYT1A	phosphate cytidylyltransferase 1
205049_s_at	2.038221236	0.098458025	1	973	CD79A	CD79a molecule
223100_s_at	-1.682442386	0.098458025	2	11164	NUDT5	nudix (nucleoside diphosphate linked moiety X)-type motif 5
225069_at	-1.377117827	0.098458025	3	5130	PCYT1A	Phosphate cytidylyltransferase 1
243906_at	-1.377117827	0.098458025	3	5130	PCYT1A	Phosphate cytidylyltransferase 1
206336_at	-1.485857692	0.098942741	3	6372	CXCL6	chemokine (C-X-C motif) ligand 6 (granulocyte chemotactic protein 2)
207852_at	-1.485857692	0.098942741	3	6374	CXCL5	chemokine (C-X-C motif) ligand 5
214974_x_at	-1.485857692	0.098942741	3	6374	CXCL5	chemokine (C-X-C motif) ligand 5
215101_s_at	-1.485857692	0.098942741	3	6374	CXCL5	chemokine (C-X-C motif) ligand 5
218608_at	2.140443904	0.099481264	2	23400	ATP13A2	ATPase type 13A2
